# Supplementary material for: In vitro and in vivo identification of clinically approved drugs that modify ACE2 expression
Source: Mol Syst Biol. 2020 Jul 29;16(7):e9628. doi: 10.15252/msb.20209628 (PMC7390914; doi:10.15252/msb.20209628)
Supplement: Supplementary file 3 — Table EV1 [file MSB-16-e9628-s003.xlsx]

## Sheet: A_four_carcinoma_cell_info
Table EV1A. Information on the four carcinoma cell lines from CMAP used in the first part of the study
* In the table, -666 means not available or not applicable
cell_id	cell_type	base_cell_id	precursor_cell_id	modification	sample_type	primary_site	subtype	original_growth_pattern	provider_catalog_id	original_source_vendor	donor_age	donor_sex	donor_ethnicity
A549	cell line	A549	-666	-666	tumor	lung	non small cell lung cancer| carcinoma	adherent	CCL-185	ATCC	58	M	Caucasian
MCF7	cell line	MCF7	-666	-666	tumor	breast	adenocarcinoma	adherent	HTB-22	ATCC	69	F	Caucasian
PC3	cell line	PC3	-666	-666	tumor	prostate	adenocarcinoma	mix	CRL-1435	ATCC	62	M	Caucasian
VCAP	cell line	VCAP	-666	-666	tumor	prostate	carcinoma	adherent	-666	ATCC	-666	M	-666

## Sheet: B_antihypertensives_DE
Table EV1B. Differential expression result for ACE2 gene in cells treated by anti-hypentensive drugs vs control
drug	gene	logFC	average expression	t value	p value	adjusted p value	B
methyldopa	ACE2	-0.604544	3.50001	-4.31494	0.00246033	0.112213	-1.91305
molsidomine	ACE2	-0.29017	3.67102	-3.2335	0.00467556	0.112213	-2.5
telmisartan	ACE2	-0.268851	3.96098	-2.63282	0.0146014	0.233623	-2.95445
fenoldopam	ACE2	-0.369403	3.87095	-2.4484	0.0250316	0.300379	-3.28332
bosentan	ACE2	-0.329143	3.97954	-1.86471	0.0788756	0.66019	-4.0551
guanethidine	ACE2	-0.385056	3.60975	-1.93842	0.0869404	0.66019	-4.15053
guanadrel	ACE2	-0.273342	3.73825	-1.88649	0.0962778	0.66019	-4.39202
pindolol	ACE2	-0.185177	3.90939	-1.60997	0.126448	0.738191	-4.32927
acebutolol	ACE2	0.196823	4.18147	1.47183	0.15757	0.738191	-4.43188
spironolactone	ACE2	0.171191	4.08156	1.40508	0.170474	0.738191	-4.45594
fosinopril	ACE2	0.492665	4.49787	1.36744	0.196403	0.738191	-4.48863
perindopril	ACE2	-0.173109	4.02025	-1.3369	0.197252	0.738191	-4.51304
benazepril	ACE2	0.389427	4.3249	1.2742	0.215238	0.738191	-4.53804
verapamil	ACE2	-0.102053	4.09439	-1.16927	0.248931	0.738191	-5.04753
nicardipine	ACE2	-0.0731034	4.12422	-1.07131	0.287945	0.738191	-5.29297
felodipine	ACE2	-0.130158	3.85579	-1.05879	0.303275	0.738191	-4.68623
valsartan	ACE2	0.141151	4.25682	1.04468	0.305008	0.738191	-4.68017
hydroflumethiazide	ACE2	0.408741	4.35816	1.04193	0.311842	0.738191	-4.61048
moxonidine	ACE2	0.102745	4.14678	1.01877	0.318727	0.738191	-4.68535
mecamylamine	ACE2	-0.171804	3.90609	-1.04957	0.32332	0.738191	-4.61785
ramipril	ACE2	-0.0703243	4.13648	-0.997806	0.32489	0.738191	-4.92321
metoprolol	ACE2	0.114777	3.87349	0.944468	0.357757	0.738191	-4.68731
losartan	ACE2	-0.0845796	4.0613	-0.920988	0.365914	0.738191	-4.83142
amlodipine	ACE2	0.19467	4.2723	0.868862	0.393426	0.738191	-5.24149
amiloride	ACE2	0.135888	4.16139	0.818645	0.41843	0.738191	-4.97001
prazosin	ACE2	0.0805273	4.14385	0.816156	0.422278	0.738191	-4.7995
clonidine	ACE2	0.102363	4.29631	0.799004	0.429775	0.738191	-5.2735
quinapril	ACE2	0.217383	4.27331	0.817863	0.430612	0.738191	-4.64692
doxazosin	ACE2	0.131328	4.21987	0.696017	0.495117	0.757226	-4.82777
torasemide	ACE2	0.14073	4.21992	0.681436	0.501304	0.757226	-4.87479
indapamide	ACE2	0.0629944	4.13144	0.676673	0.501752	0.757226	-5.07658
furosemide	ACE2	0.180265	3.89241	0.696864	0.504817	0.757226	-4.64539
irbesartan	ACE2	0.0815148	4.32824	0.620735	0.542322	0.763932	-5.69593
metolazone	ACE2	0.126215	4.0268	0.599329	0.556725	0.763932	-4.77608
enalapril	ACE2	0.040813	4.04979	0.593753	0.557034	0.763932	-5.05053
bisoprolol	ACE2	0.135737	4.35535	0.556827	0.584327	0.770591	-5.35993
lisinopril	ACE2	0.0800896	3.84232	0.531694	0.60894	0.770591	-4.7048
sildenafil	ACE2	0.0795744	4.31724	0.511804	0.613529	0.770591	-4.85922
isradipine	ACE2	0.0989166	4.18781	0.492956	0.626105	0.770591	-4.88115
minoxidil	ACE2	-0.0353956	4.12364	-0.448692	0.655825	0.78699	-5.79848
chlorthalidone	ACE2	-0.0514412	4.10407	-0.379945	0.707134	0.801645	-4.92595
nitrendipine	ACE2	0.0630728	4.26398	0.3687	0.714377	0.801645	-4.93799
aliskiren	ACE2	0.0503087	4.20085	0.369324	0.71814	0.801645	-5.13007
phentolamine	ACE2	-0.0215726	4.0205	-0.231035	0.818925	0.893372	-5.0702
ambrisentan	ACE2	0.0334874	4.00874	0.179089	0.861954	0.919417	-4.77274
labetalol	ACE2	0.0117438	4.16146	0.0846196	0.932914	0.958267	-5.6392
reserpine	ACE2	-0.00890788	3.96031	-0.0784817	0.938304	0.958267	-5.9439
lacidipine	ACE2	0.00981663	4.17926	0.0532666	0.95827	0.95827	-5.96434

## Sheet: C_antihypertensives_GSEA
Table EV1C. Result of enrichment of ACE2-modulating genes in different drug classes using the GSEA method for anti-hypentensive drugs
drug class	p value	adjusted p value	enrichment score	normalized enrichment score	number of more extreme cases	number of drugs	key drugs (leadingEdge)
ACEIs	0.0259409	0.0966628	0.726714	1.62	121	7	fosinopril, benazepril, quinapril
other anti-adrenergics	0.0322209	0.0966628	-0.786548	-1.56322	167	5	guanethidine, guanadrel, mecamylamine
diuretics	0.0582607	0.116521	0.677045	1.50928	273	7	hydroflumethiazide, furosemide, torasemide, amiloride, metolazone
beta-blockers	0.738908	0.958537	0.434509	0.805886	3613	4	acebutolol, bisoprolol, metoprolol
ARBs	0.860226	0.958537	-0.363492	-0.676493	4424	4	telmisartan, losartan
CCBs	0.958537	0.958537	0.243902	0.54371	4507	7	amlodipine, isradipine, nitrendipine, lacidipine, nicardipine, verapamil, felodipine

## Sheet: D_antidiabetics_DE
Table EV1D. Differential expression result for ACE2 gene in cells treated by anti-diabetic drugs vs control
drug	gene	logFC	average expression	t value	p value	adjusted p value	B
gliquidone	ACE2	-0.215234	3.86818	-1.85126	0.0766514	0.324115	-4.05388
tolazamide	ACE2	0.209589	4.21548	1.69773	0.0931066	0.324115	-4.53586
glipizide	ACE2	-0.139622	3.86276	-1.66419	0.104138	0.324115	-4.40083
tolbutamide	ACE2	0.2185	4.04182	1.63774	0.109599	0.324115	-4.37422
glimepiride	ACE2	0.176746	4.06704	1.55987	0.124905	0.324115	-4.35192
acarbose	ACE2	-0.138805	3.88717	-1.46367	0.149592	0.324115	-4.69057
nateglinide	ACE2	0.203206	4.14004	1.31621	0.197924	0.367572	-4.51782
phenformin	ACE2	0.157393	4.04997	1.22838	0.228425	0.371191	-4.80076
repaglinide	ACE2	0.0953736	4.2082	0.991611	0.327221	0.428423	-5.27626
rosiglitazone	ACE2	0.0749089	4.02839	0.982413	0.329556	0.428423	-5.54423
pioglitazone	ACE2	0.170502	4.06877	0.854481	0.397782	0.470105	-5.4687
sitagliptin	ACE2	0.0776324	4.11743	0.688848	0.498972	0.540553	-5.51126
miglitol	ACE2	-0.0229639	3.9595	-0.16339	0.871803	0.871803	-5.18663

## Sheet: E_antidiabetics_GSEA
Table EV1E. Result of enrichment of ACE2-modulating genes in different drug classes using the GSEA method for anti-diabetic drugs
drug class	p value	adjusted p value	enrichment score	normalized enrichment score	number of more extreme cases	number of drugs	key drugs (leadingEdge)
alpha-glucosidase inhibitors	0.173094	0.86547	-0.818182	-1.38584	780	2	acarbose, miglitol
sulfonylureas	0.410618	1	0.505239	1.05036	2505	5	tolbutamide, tolazamide, glimepiride
non-sulfonylurea secretagogues	0.643526	1	0.5	0.914518	3846	3	nateglinide, repaglinide, sitagliptin
biguanides	0.853513	1	0.583333	0.860151	4567	1	phenformin
thiazolidinediones	1	1	0	0	4511	2

## Sheet: F_all_approved_drugs_DE
Table EV1F. Differential expression result for ACE2 gene in cells treated by all clinically approved drugs vs control
drug	gene	logFC	average expression	t value	p value	adjusted p value	B
vorinostat	ACE2	0.321435	4.43403	9.72619	4.12874e-21	2.77451e-18	36.0775
panobinostat	ACE2	0.456664	4.50536	4.53585	2.29032e-05	0.00769548	1.72581
isotretinoin	ACE2	-0.477757	3.76451	-4.25079	0.000158743	0.0355584	0.900057
midostaurin	ACE2	-0.40905	3.83537	-3.72496	0.00149266	0.208881	-1.17766
afatinib	ACE2	0.455755	4.32634	3.62173	0.00163457	0.208881	-1.38429
parthenolide	ACE2	0.256429	4.29554	3.20487	0.00209908	0.208881	-1.69059
tamoxifen	ACE2	0.206862	4.40244	3.11874	0.00217584	0.208881	-1.83864
ribavirin	ACE2	0.312058	4.16697	3.24674	0.00374259	0.29812	-1.794
methantheline	ACE2	0.309634	4.137	3.14988	0.00436667	0.29812	-2.41385
atorvastatin	ACE2	0.409892	4.36935	2.93138	0.00526753	0.29812	-2.39561
gefitinib	ACE2	-0.306987	3.91752	-2.88555	0.00540331	0.29812	-2.27593
lamotrigine	ACE2	0.316966	4.13836	2.99234	0.00555879	0.29812	-3.26246
famciclovir	ACE2	0.354237	4.21002	2.90343	0.00596109	0.29812	-2.95009
topotecan	ACE2	-0.621225	3.93165	-3.04869	0.00642781	0.29812	-2.86884
dexamethasone	ACE2	0.17566	4.19574	2.74765	0.00665447	0.29812	-2.65982
thiothixene	ACE2	0.308834	4.16104	2.89039	0.00726367	0.305074	-2.68417
ropinirole	ACE2	0.506932	4.18975	2.8536	0.00831618	0.328734	-3.59136
ixazomib	ACE2	0.477505	4.70394	2.83809	0.00897116	0.334923	-3.50676
rifampicin	ACE2	0.239635	4.08981	2.65629	0.00978478	0.346072	-2.75134
dexrazoxane	ACE2	-0.37057	3.87846	-2.82311	0.0109392	0.367556	-3.00119
clomifene	ACE2	0.293283	4.31834	2.57459	0.0122655	0.37181	-3.13557
ifenprodil	ACE2	0.514802	4.24962	2.71855	0.012372	0.37181	-3.15503
quetiapine	ACE2	0.27639	4.15467	2.62281	0.0127257	0.37181	-2.93454
benzonatate	ACE2	0.485783	4.2248	2.63531	0.0138771	0.388559	-3.72704
molsidomine	ACE2	-0.255133	3.71249	-2.62944	0.0150596	0.395883	-3.24459
tropisetron	ACE2	0.222958	4.20463	2.50175	0.0153169	0.395883	-3.09972
stiripentol	ACE2	0.593558	4.19331	2.59957	0.0179993	0.447984	-3.67357
parecoxib	ACE2	0.461671	4.30446	2.53757	0.0219294	0.525154	-3.28161
tretinoin	ACE2	-0.165432	4.24262	-2.3057	0.0234821	0.525154	-3.76601
estriol	ACE2	0.208776	4.4221	2.28566	0.0246519	0.525154	-3.39365
diltiazem	ACE2	0.173064	4.01177	2.26687	0.02543	0.525154	-3.39375
simvastatin	ACE2	0.2774	4.3337	2.28159	0.0256681	0.525154	-3.77089
molindone	ACE2	0.365399	4.28921	2.28463	0.0275044	0.525154	-3.57077
dofetilide	ACE2	0.234318	4.19078	2.40563	0.0284255	0.525154	-3.37389
azelastine	ACE2	-0.22675	3.90064	-2.33954	0.0285391	0.525154	-3.39981
lansoprazole	ACE2	0.423164	4.26072	2.33967	0.0287209	0.525154	-3.63819
cilostazol	ACE2	0.764859	4.33293	2.3068	0.0289147	0.525154	-3.52393
voriconazole	ACE2	0.227381	4.1498	2.2546	0.0298957	0.528682	-3.68138
thioridazine	ACE2	0.0983247	4.02363	2.17049	0.0312507	0.531165	-4.46218
amantadine	ACE2	-0.243051	3.83673	-2.29354	0.031617	0.531165	-3.72971
itraconazole	ACE2	0.303607	4.35139	2.16563	0.0357337	0.575255	-3.67367
ezetimibe	ACE2	0.551922	4.29244	2.16488	0.0371955	0.575255	-3.62737
droperidol	ACE2	0.195216	4.15332	2.1473	0.0388107	0.575255	-3.71367
crizotinib	ACE2	-0.400309	4.22354	-2.15231	0.040249	0.575255	-4.4499
pidotimod	ACE2	-0.311936	3.91766	-2.21083	0.0413115	0.575255	-3.862
ticlopidine	ACE2	-0.225619	3.85437	-2.12107	0.0416778	0.575255	-3.77121
fluvastatin	ACE2	0.259333	4.10826	2.13173	0.0421118	0.575255	-4.25268
sirolimus	ACE2	0.120935	4.09538	2.04092	0.0423914	0.575255	-5.0694
mestranol	ACE2	0.23774	4.04807	2.05903	0.0435843	0.575255	-3.77395
dipyridamole	ACE2	0.26779	4.12764	2.07208	0.0443399	0.575255	-3.77455
norethisterone	ACE2	0.121291	3.94982	2.02196	0.0464487	0.575255	-4.25493
eplerenone	ACE2	0.263188	4.12664	2.15446	0.0464744	0.575255	-3.72994
protriptyline	ACE2	0.301947	4.12957	2.08508	0.0465068	0.575255	-3.7768
benzthiazide	ACE2	-0.17418	3.89151	-2.08184	0.0466907	0.575255	-3.79311
pimozide	ACE2	0.400669	4.30205	2.04217	0.0470819	0.575255	-4.28161
flutamide	ACE2	0.247346	4.10733	2.06505	0.0480089	0.576107	-3.84438
ethotoin	ACE2	0.372924	4.3684	2.03763	0.0516424	0.590984	-3.95485
orlistat	ACE2	0.242607	4.19493	2.08709	0.0526902	0.590984	-4.44983
chlorphenamine	ACE2	0.203483	4.10762	1.96657	0.0532897	0.590984	-3.8736
moclobemide	ACE2	-0.279231	3.85261	-2.03872	0.0532987	0.590984	-4.06364
neratinib	ACE2	0.379435	4.60488	2.01652	0.0541589	0.590984	-4.40054
salmeterol	ACE2	-0.144723	3.92416	-1.97431	0.055892	0.590984	-4.23405
benazepril	ACE2	0.365002	4.15667	1.96918	0.0559679	0.590984	-3.88462
teniposide	ACE2	-0.269088	4.06451	-1.99316	0.0570167	0.590984	-4.98167
cefpodoxime	ACE2	0.483907	4.31558	2.049	0.0571637	0.590984	-4.11881
imatinib	ACE2	0.136276	4.14542	1.93796	0.0595704	0.606535	-4.29502
niclosamide	ACE2	-0.167974	4.20379	-1.89683	0.0633508	0.610882	-5.50452
phenoxybenzamine	ACE2	0.257429	4.06141	1.8753	0.0655841	0.610882	-4.35042
pramipexole	ACE2	-0.194321	3.95276	-1.86625	0.0680378	0.610882	-4.00986
clozapine	ACE2	-0.169406	3.90638	-1.87364	0.0697212	0.610882	-4.03873
ouabain	ACE2	-0.244586	4.15137	-1.8732	0.069776	0.610882	-5.34296
tripelennamine	ACE2	-0.157355	3.89344	-1.86279	0.072076	0.610882	-4.04254
triprolidine	ACE2	-0.148311	4.17402	-1.81818	0.0745052	0.610882	-4.23008
fluphenazine	ACE2	0.143431	4.3552	1.79841	0.0746081	0.610882	-4.59993
fenbufen	ACE2	0.451947	4.20788	1.85022	0.0755759	0.610882	-4.19537
fenoldopam	ACE2	-0.207875	3.84543	-1.8389	0.0756901	0.610882	-4.08422
bifonazole	ACE2	-0.205636	3.97081	-1.88921	0.0764102	0.610882	-4.11973
desipramine	ACE2	0.264131	4.14659	1.81659	0.0765092	0.610882	-4.09854
gliquidone	ACE2	-0.215234	3.86818	-1.85126	0.0766514	0.610882	-4.05388
etomidate	ACE2	0.312485	4.09054	1.81482	0.0780432	0.610882	-4.103
tacrolimus	ACE2	0.297845	4.18652	1.78655	0.0797573	0.610882	-4.31832
tolmetin	ACE2	-0.179978	3.88861	-1.81606	0.0801968	0.610882	-4.0888
ropivacaine	ACE2	-0.16422	3.81442	-1.8542	0.0803148	0.610882	-4.25008
formestane	ACE2	0.148405	4.01157	1.82126	0.0824908	0.610882	-4.13692
chlorpromazine	ACE2	0.210506	4.11912	1.75827	0.0826427	0.610882	-4.59372
telmisartan	ACE2	-0.175544	3.96799	-1.77952	0.0833906	0.610882	-4.26046
flucloxacillin	ACE2	0.235992	4.10018	1.80509	0.0837132	0.610882	-4.22989
phentermine	ACE2	0.702131	4.32543	1.80927	0.0846853	0.610882	-4.28683
midodrine	ACE2	0.144198	4.01471	1.74807	0.0847906	0.610882	-4.42461
pinacidil	ACE2	0.269321	4.02981	1.7474	0.0857162	0.610882	-4.19025
cyclopentolate	ACE2	0.151427	4.14783	1.7804	0.0859104	0.610882	-4.2024
idebenone	ACE2	-0.14433	3.94185	-1.79126	0.0866038	0.610882	-4.24579
guaifenesin	ACE2	0.188537	4.2762	1.76958	0.0881543	0.610882	-4.45646
toremifene	ACE2	0.177021	4.44882	1.72521	0.0889221	0.610882	-4.74399
chlorprothixene	ACE2	0.274428	4.11912	1.765	0.0889811	0.610882	-4.68196
duloxetine	ACE2	-0.138597	3.89187	-1.73019	0.0897033	0.610882	-4.45213
safinamide	ACE2	0.268285	4.2053	1.79531	0.0899356	0.610882	-4.37893
pravastatin	ACE2	0.116585	4.11109	1.70831	0.0920919	0.610882	-4.35145
amcinonide	ACE2	0.123163	4.04947	1.72165	0.092531	0.610882	-4.47101
tolazamide	ACE2	0.209589	4.21548	1.69773	0.0931066	0.610882	-4.53586
ibudilast	ACE2	-0.150487	3.86118	-1.73132	0.0937186	0.610882	-4.26883
rifapentine	ACE2	0.219953	4.12622	1.71924	0.0942539	0.610882	-4.21343
oxaprozin	ACE2	0.139487	4.08245	1.7112	0.0944835	0.610882	-4.1915
amlodipine	ACE2	0.231928	4.11066	1.70764	0.0951552	0.610882	-4.83787
etodolac	ACE2	0.232116	4.13681	1.69656	0.0954503	0.610882	-4.29466
fenoterol	ACE2	0.23487	4.09934	1.71726	0.0974899	0.613841	-4.32374
nabumetone	ACE2	0.527707	4.47506	1.71533	0.0981098	0.613841	-4.42993
artesunate	ACE2	0.233923	4.45824	1.68349	0.0992598	0.613841	-5.57454
hydralazine	ACE2	-0.176859	3.89791	-1.7128	0.100524	0.613841	-4.25659
riboflavin	ACE2	0.374522	4.24676	1.72123	0.101231	0.613841	-4.30464
methysergide	ACE2	-0.15437	3.86917	-1.67389	0.101424	0.613841	-4.53641
budesonide	ACE2	-0.13561	4.02578	-1.65025	0.102307	0.613841	-4.68995
glipizide	ACE2	-0.139622	3.86276	-1.66419	0.104138	0.61891	-4.40083
carbidopa	ACE2	-0.194679	4.03513	-1.68089	0.105467	0.61891	-4.51649
pregnenolone	ACE2	-0.13783	3.87056	-1.65511	0.105942	0.61891	-4.4721
capecitabine	ACE2	0.395109	4.27617	1.69117	0.106856	0.61891	-4.25041
pazopanib	ACE2	-0.228048	4.07584	-1.68209	0.108289	0.61891	-4.51458
lovastatin	ACE2	0.295073	4.1234	1.64238	0.109153	0.61891	-4.97139
tolbutamide	ACE2	0.2185	4.04182	1.63774	0.109599	0.61891	-4.37422
naproxen	ACE2	-0.115448	3.83068	-1.6165	0.112177	0.619236	-4.49718
meclocycline	ACE2	-0.176714	3.82105	-1.63627	0.112288	0.619236	-4.36068
domperidone	ACE2	0.317443	4.13309	1.64891	0.113663	0.619236	-4.29308
praziquantel	ACE2	-0.175268	3.84543	-1.63195	0.113968	0.619236	-4.42362
rucaparib	ACE2	0.418876	4.59461	1.63422	0.115141	0.619236	-4.28984
dihydroergotamine	ACE2	-0.103252	4.08283	-1.60262	0.115891	0.619236	-4.49568
perphenazine	ACE2	0.274823	4.0727	1.60394	0.116107	0.619236	-4.93738
anagrelide	ACE2	-0.160285	3.93633	-1.60205	0.118	0.624378	-4.29951
danazol	ACE2	0.126871	4.02126	1.5577	0.122988	0.638606	-5.0351
tramadol	ACE2	0.143838	4.00799	1.58119	0.12321	0.638606	-4.32845
meloxicam	ACE2	0.140832	4.06319	1.57838	0.12354	0.638606	-4.71709
glimepiride	ACE2	0.176746	4.06704	1.55987	0.124905	0.639753	-4.35192
trifluoperazine	ACE2	0.220393	4.49834	1.54158	0.125666	0.639753	-5.08709
pirlindole	ACE2	0.223645	4.32303	1.5616	0.130269	0.655469	-4.34218
sonidegib	ACE2	-0.155249	4.30754	-1.56255	0.130807	0.655469	-4.88638
thalidomide	ACE2	0.20984	4.1802	1.52747	0.131679	0.655469	-4.64155
cladribine	ACE2	0.130268	3.99436	1.52766	0.134599	0.661089	-5.39452
metyrapone	ACE2	-0.141809	4.1403	-1.54082	0.134995	0.661089	-4.46485
gemfibrozil	ACE2	0.110941	4.09437	1.50871	0.135759	0.661089	-4.68791
bupropion	ACE2	-0.138133	3.93826	-1.50368	0.137187	0.663233	-4.61674
primidone	ACE2	0.128108	4.0278	1.50199	0.140449	0.666734	-4.40021
fludarabine	ACE2	-0.11893	3.9521	-1.48702	0.140904	0.666734	-5.39073
prednisolone	ACE2	-0.129055	3.8598	-1.49516	0.143052	0.666734	-4.39026
azathioprine	ACE2	0.289773	4.21521	1.48613	0.144572	0.666734	-4.88593
timolol	ACE2	0.349166	4.11465	1.48884	0.14507	0.666734	-4.39483
sulconazole	ACE2	0.307431	4.1359	1.50728	0.145092	0.666734	-4.93088
perospirone	ACE2	0.231518	4.18938	1.52097	0.147249	0.666734	-4.39069
ceforanide	ACE2	0.136309	4.03132	1.50267	0.147354	0.666734	-4.3914
acarbose	ACE2	-0.138805	3.88717	-1.46367	0.149592	0.666734	-4.69057
varenicline	ACE2	0.292752	4.14573	1.49973	0.152261	0.666734	-4.48635
valaciclovir	ACE2	0.4845	4.25626	1.4788	0.153246	0.666734	-4.51336
pefloxacin	ACE2	0.38663	4.24778	1.48053	0.153442	0.666734	-4.41633
desoximetasone	ACE2	0.379298	4.12843	1.45629	0.153624	0.666734	-4.63352
alprenolol	ACE2	0.202153	4.10783	1.46293	0.155592	0.666734	-4.46596
cefixime	ACE2	0.128941	4.02788	1.43527	0.160428	0.666734	-4.50199
flucytosine	ACE2	0.192659	4.14547	1.43776	0.164159	0.666734	-4.56449
cisapride	ACE2	0.121423	4.12164	1.4092	0.164227	0.666734	-4.51965
chloroxine	ACE2	0.19211	4.07796	1.42651	0.165281	0.666734	-5.10113
doxapram	ACE2	0.247133	4.02009	1.44214	0.166155	0.666734	-4.46095
ritonavir	ACE2	-0.152082	3.92795	-1.41109	0.167931	0.666734	-4.49655
spironolactone	ACE2	0.129685	3.94472	1.39752	0.169327	0.666734	-4.81292
letrozole	ACE2	0.165413	4.24322	1.39785	0.169722	0.666734	-4.4811
aliskiren	ACE2	0.146065	4.0474	1.41922	0.17031	0.666734	-4.52571
estradiol	ACE2	0.0859048	4.58197	1.37646	0.170459	0.666734	-5.14079
trimebutine	ACE2	0.511314	4.32928	1.42944	0.172079	0.666734	-4.45372
clofazimine	ACE2	-0.182835	3.82221	-1.41048	0.172617	0.666734	-4.65708
lapatinib	ACE2	0.238439	4.17249	1.3903	0.173051	0.666734	-5.15219
chlortetracycline	ACE2	0.118609	4.22308	1.39217	0.1753	0.666734	-4.53295
sertaconazole	ACE2	-0.170887	3.85098	-1.38775	0.175492	0.666734	-4.95021
promazine	ACE2	0.246094	4.256	1.37486	0.175624	0.666734	-4.98363
palonosetron	ACE2	0.207486	4.00027	1.40648	0.175929	0.666734	-4.65527
cetirizine	ACE2	-0.132792	3.90947	-1.37926	0.176208	0.666734	-4.51421
palbociclib	ACE2	-0.155603	4.05831	-1.39888	0.176644	0.666734	-5.43243
tamibarotene	ACE2	0.174691	4.32668	1.39648	0.17683	0.666734	-4.92449
nafcillin	ACE2	0.137631	3.99703	1.36137	0.178708	0.666734	-4.93699
parachlorophenol	ACE2	0.200804	3.92552	1.40405	0.178796	0.666734	-4.66971
reboxetine	ACE2	0.182687	3.99103	1.37728	0.179073	0.666734	-4.50742
pindolol	ACE2	-0.115989	3.84564	-1.37872	0.179894	0.666734	-4.70306
milnacipran	ACE2	0.179046	4.16315	1.4012	0.180031	0.666734	-4.46557
diflunisal	ACE2	0.261785	4.06183	1.36188	0.181147	0.666734	-4.68164
menadione	ACE2	0.220987	4.35114	1.35667	0.181553	0.666734	-5.30014
metaxalone	ACE2	-0.186517	3.885	-1.38935	0.181869	0.666734	-4.61646
dexbrompheniramine	ACE2	0.43122	4.28923	1.39509	0.181953	0.666734	-4.48622
doxepin	ACE2	0.0813447	4.0441	1.34323	0.182049	0.666734	-4.88235
diphenoxylate	ACE2	-0.208839	3.96921	-1.3847	0.184462	0.666734	-4.96013
fluvoxamine	ACE2	0.184365	4.14794	1.35026	0.185207	0.666734	-4.50804
nilotinib	ACE2	-0.180926	4.37583	-1.35193	0.185732	0.666734	-5.52938
loxapine	ACE2	0.195216	4.11331	1.34485	0.186171	0.666734	-4.67435
oxyphenonium	ACE2	0.306517	4.0432	1.37574	0.186527	0.666734	-4.49569
cefotiam	ACE2	0.153073	3.97622	1.34762	0.188372	0.667828	-4.49354
pseudoephedrine	ACE2	-0.159387	3.778	-1.35315	0.189387	0.667828	-4.52359
physostigmine	ACE2	-0.145524	3.88475	-1.33328	0.191368	0.667828	-4.62343
crotamiton	ACE2	0.253113	4.14532	1.33034	0.191489	0.667828	-4.50751
methocarbamol	ACE2	0.149853	3.89319	1.34497	0.191802	0.667828	-4.51333
mifepristone	ACE2	0.143178	4.01172	1.3121	0.19468	0.667869	-5.36312
tropicamide	ACE2	0.12493	4.10137	1.30878	0.194785	0.667869	-5.03515
loperamide	ACE2	0.0990921	4.13812	1.31289	0.194795	0.667869	-5.07969
norgestimate	ACE2	0.146542	4.06952	1.32394	0.196802	0.668365	-4.81729
tranylcypromine	ACE2	0.264997	4.29627	1.32124	0.197883	0.668365	-4.9341
nateglinide	ACE2	0.203206	4.14004	1.31621	0.197924	0.668365	-4.51782
biperiden	ACE2	0.10175	4.02961	1.29606	0.201779	0.670428	-4.58705
prednisone	ACE2	0.163608	4.01487	1.30645	0.202457	0.670428	-4.51355
sumatriptan	ACE2	0.144639	4.08633	1.31273	0.202499	0.670428	-4.52755
tofacitinib	ACE2	-0.1953	3.98096	-1.31675	0.202902	0.670428	-4.99214
amlexanox	ACE2	0.203379	4.17531	1.32591	0.203523	0.670428	-4.9678
quinine	ACE2	0.187622	4.47898	1.299	0.206085	0.675556	-4.87088
probenecid	ACE2	0.126747	3.97939	1.26161	0.211487	0.68296	-4.59031
oxybenzone	ACE2	-0.165234	3.79256	-1.28367	0.212396	0.68296	-4.5278
maraviroc	ACE2	0.339149	4.55474	1.27985	0.212748	0.68296	-4.83153
cilastatin	ACE2	0.339062	4.11883	1.26408	0.214211	0.68296	-4.55106
irbesartan	ACE2	0.105287	4.06912	1.26364	0.214553	0.68296	-5.25235
nalbuphine	ACE2	0.0977622	4.09721	1.25394	0.215191	0.68296	-4.73894
cilnidipine	ACE2	0.140554	4.0067	1.26539	0.215458	0.68296	-5.26533
fenofibrate	ACE2	0.145682	3.89111	1.26108	0.220107	0.685246	-4.56578
carbinoxamine	ACE2	0.259375	4.08845	1.24628	0.220638	0.685246	-4.64827
amsacrine	ACE2	0.647666	4.38487	1.26628	0.221553	0.685246	-5.53326
metoclopramide	ACE2	-0.112183	3.76217	-1.25304	0.222877	0.685246	-4.61236
propafenone	ACE2	0.0822064	3.98412	1.22855	0.223434	0.685246	-5.42756
clopidogrel	ACE2	0.263161	4.24736	1.27601	0.223469	0.685246	-4.93927
pirfenidone	ACE2	0.180397	3.9479	1.24893	0.224347	0.685246	-4.74286
prochlorperazine	ACE2	-0.111925	3.96051	-1.2336	0.225423	0.685246	-5.2551
risperidone	ACE2	0.152664	4.06078	1.22823	0.225924	0.685246	-4.63345
belinostat	ACE2	0.348639	4.41366	1.25137	0.226376	0.685246	-5.97597
capsaicin	ACE2	0.189275	4.16826	1.25387	0.227629	0.685275	-4.54122
phenformin	ACE2	0.157393	4.04997	1.22838	0.228425	0.685275	-4.80076
cytarabine	ACE2	0.242216	4.15542	1.23144	0.231569	0.69162	-5.50453
probucol	ACE2	-0.119091	3.75872	-1.22632	0.232682	0.691868	-4.56438
remoxipride	ACE2	0.269031	4.11203	1.21442	0.237228	0.699228	-4.55843
benzydamine	ACE2	0.167595	3.97644	1.20589	0.237365	0.699228	-4.62368
tenoxicam	ACE2	0.474276	4.27892	1.21445	0.238771	0.699228	-4.55656
doconexent	ACE2	-0.180139	3.73505	-1.22093	0.239319	0.699228	-4.58207
moexipril	ACE2	0.111714	3.97561	1.2038	0.240822	0.699886	-4.57173
alosetron	ACE2	0.260275	4.26747	1.21959	0.241627	0.699886	-4.55362
vincristine	ACE2	0.169153	4.13545	1.16922	0.248146	0.715682	-5.93714
olanzapine	ACE2	-0.125209	3.98653	-1.16909	0.254466	0.728481	-4.64297
montelukast	ACE2	0.114129	4.01647	1.15564	0.255527	0.728481	-4.92922
ambroxol	ACE2	0.222755	4.05194	1.1611	0.256067	0.728481	-4.60844
ranolazine	ACE2	0.100545	4.0611	1.14985	0.257718	0.728481	-4.68486
citalopram	ACE2	0.0971544	4.15942	1.14324	0.258004	0.728481	-5.13225
isradipine	ACE2	0.172753	4.23992	1.13945	0.261327	0.734693	-4.6863
nicotine	ACE2	0.118932	4.16356	1.13519	0.264069	0.734693	-4.88343
chlorambucil	ACE2	0.197108	4.0623	1.12941	0.265069	0.734693	-5.39944
bendroflumethiazide	ACE2	0.153262	4.05321	1.12506	0.267	0.734693	-5.24731
loxoprofen	ACE2	0.301207	4.22423	1.14567	0.268666	0.734693	-4.59461
vinblastine	ACE2	0.127614	4.08703	1.12085	0.269064	0.734693	-6.05793
rifaximin	ACE2	0.159507	4.15338	1.14006	0.27089	0.734693	-5.2288
dienestrol	ACE2	-0.0853991	4.5208	-1.11025	0.271734	0.734693	-5.27308
procainamide	ACE2	-0.138066	3.86354	-1.11427	0.272075	0.734693	-4.64437
econazole	ACE2	-0.18674	3.88489	-1.13118	0.273218	0.734693	-5.0555
procaterol	ACE2	-0.175868	4.07331	-1.12448	0.274556	0.734693	-4.69123
atracurium	ACE2	0.162474	3.99487	1.11853	0.275721	0.734693	-5.10187
amiodarone	ACE2	0.105748	4.13181	1.09786	0.27584	0.734693	-5.46062
warfarin	ACE2	0.0859118	4.12425	1.09839	0.276589	0.734693	-4.95555
thioproperazine	ACE2	-0.163691	3.8015	-1.11547	0.277423	0.734693	-4.62655
pilocarpine	ACE2	-0.115286	3.95637	-1.11212	0.277696	0.734693	-4.68016
cefdinir	ACE2	-0.169836	3.83765	-1.09902	0.282335	0.741757	-4.8439
flumazenil	ACE2	0.14047	4.12587	1.09247	0.282683	0.741757	-5.26144
pargyline	ACE2	0.118729	3.87763	1.09602	0.284542	0.741757	-4.67263
rescinnamine	ACE2	-0.0966313	3.99158	-1.10119	0.284782	0.741757	-5.25381
axitinib	ACE2	0.159341	4.15828	1.09649	0.286088	0.742284	-5.24863
testosterone	ACE2	0.1272	4.0504	1.06419	0.291141	0.745406	-5.59813
equilin	ACE2	-0.105502	4.3223	-1.06129	0.292445	0.745406	-4.94693
fluconazole	ACE2	0.141873	4.02957	1.06963	0.29263	0.745406	-4.70039
mephentermine	ACE2	0.157454	4.03724	1.07236	0.293273	0.745406	-5.0287
fluticasone	ACE2	-0.136813	3.92423	-1.06171	0.293818	0.745406	-5.42228
caffeine	ACE2	-0.0866545	3.93527	-1.06582	0.295632	0.745406	-5.01644
albendazole	ACE2	0.118224	4.08272	1.05713	0.296025	0.745406	-6.00052
etoposide	ACE2	-0.0948093	4.02714	-1.05796	0.296166	0.745406	-6.0879
nitrendipine	ACE2	0.124872	4.19912	1.04494	0.300416	0.746711	-4.84106
mirtazapine	ACE2	0.109584	4.06833	1.04521	0.300527	0.746711	-5.07792
rivaroxaban	ACE2	0.158227	4.14285	1.06474	0.300599	0.746711	-5.51504
fluorometholone	ACE2	0.110351	4.23711	1.05333	0.301705	0.746711	-4.98018
benperidol	ACE2	-0.116515	3.88408	-1.05464	0.30224	0.746711	-4.86626
trimipramine	ACE2	0.163258	4.11097	1.04848	0.303811	0.747842	-5.17928
clonidine	ACE2	0.14603	4.19327	1.03256	0.306355	0.751353	-4.98153
bezafibrate	ACE2	0.32138	4.08867	1.03476	0.311468	0.75775	-4.651
anastrozole	ACE2	-0.142895	3.85112	-1.0335	0.311485	0.75775	-4.63111
temozolomide	ACE2	-0.0905997	4.14501	-1.01853	0.313683	0.75775	-5.13187
mitotane	ACE2	0.291268	4.12423	1.01869	0.317276	0.75775	-4.99793
memantine	ACE2	0.187404	4.14685	1.01113	0.318761	0.75775	-4.71138
thiotepa	ACE2	0.284848	4.11679	1.01761	0.320346	0.75775	-5.30944
clioquinol	ACE2	0.263433	4.34292	1.00571	0.323584	0.75775	-4.69123
orphenadrine	ACE2	-0.0928481	3.77184	-1.00589	0.32518	0.75775	-4.69445
alclometasone	ACE2	0.235749	4.06837	0.999762	0.326118	0.75775	-4.65654
minaprine	ACE2	0.169549	4.24855	0.999954	0.32638	0.75775	-4.84509
iloperidone	ACE2	0.231595	4.18696	1.009	0.326533	0.75775	-5.47975
repaglinide	ACE2	0.0953736	4.2082	0.991611	0.327221	0.75775	-5.27626
biotin	ACE2	-0.135632	3.84159	-0.99375	0.328328	0.75775	-4.74971
rosiglitazone	ACE2	0.0749089	4.02839	0.982413	0.329556	0.75775	-5.54423
modafinil	ACE2	0.123441	4.06041	0.985143	0.330873	0.75775	-5.05321
pancuronium	ACE2	-0.12638	3.98595	-0.993439	0.331122	0.75775	-4.73207
meclizine	ACE2	-0.100168	3.83238	-0.98303	0.331922	0.75775	-4.816
mianserin	ACE2	-0.0862048	3.87848	-0.989362	0.332428	0.75775	-4.91478
pantoprazole	ACE2	0.135353	4.09197	0.981727	0.33372	0.75775	-4.78449
nitazoxanide	ACE2	0.171532	4.15939	0.990655	0.336261	0.75775	-5.60375
lorazepam	ACE2	0.320621	4.23394	0.988902	0.337215	0.75775	-4.64982
imipramine	ACE2	0.0916632	4.04588	0.963246	0.338849	0.75775	-4.85864
doxercalciferol	ACE2	-0.172542	3.89791	-0.98327	0.338943	0.75775	-4.93446
haloperidol	ACE2	-0.0975903	4.00808	-0.966837	0.339048	0.75775	-4.85939
efavirenz	ACE2	-0.10792	3.96005	-0.974205	0.340219	0.75775	-5.23269
deferiprone	ACE2	-0.106182	4.02053	-0.981348	0.34043	0.75775	-5.21064
penciclovir	ACE2	-0.101277	3.96337	-0.969767	0.3424	0.75775	-5.14956
ibuprofen	ACE2	0.126445	4.19056	0.960893	0.343105	0.75775	-4.92742
bepridil	ACE2	0.109421	4.03662	0.962761	0.344301	0.75775	-4.96472
mepyramine	ACE2	-0.106339	3.87481	-0.964492	0.344494	0.75775	-4.75978
pergolide	ACE2	0.148263	4.05765	0.94751	0.348857	0.75775	-4.82654
ethambutol	ACE2	0.116516	4.00929	0.955849	0.349733	0.75775	-4.71072
aripiprazole	ACE2	0.159006	4.12864	0.955017	0.349758	0.75775	-5.44281
nicotinamide	ACE2	-0.150583	3.8486	-0.953631	0.350653	0.75775	-4.98742
levocetirizine	ACE2	0.132332	4.13979	0.958438	0.351517	0.75775	-4.70083
didanosine	ACE2	0.158092	4.07127	0.950955	0.351835	0.75775	-5.2492
cinalukast	ACE2	0.157889	3.90406	0.958225	0.352319	0.75775	-4.65344
triamcinolone	ACE2	-0.0550506	4.06292	-0.933881	0.35287	0.75775	-5.56826
vardenafil	ACE2	0.122452	3.9973	0.942053	0.35294	0.75775	-4.73845
naftifine	ACE2	0.108919	3.99088	0.93165	0.359022	0.765967	-5.40155
dosulepin	ACE2	0.114578	4.09719	0.937352	0.360663	0.765967	-4.70307
atomoxetine	ACE2	0.0749618	3.97371	0.925589	0.36073	0.765967	-4.8799
diloxanide	ACE2	0.103768	4.03048	0.925908	0.362547	0.765967	-4.76753
pentoxifylline	ACE2	0.0847119	4.02959	0.9195	0.363409	0.765967	-4.86925
treprostinil	ACE2	-0.150166	3.8787	-0.930573	0.363738	0.765967	-5.66839
dolasetron	ACE2	-0.108575	3.86828	-0.9238	0.364746	0.765967	-4.68869
flupirtine	ACE2	0.100007	4.1529	0.922995	0.368416	0.769596	-5.51501
indapamide	ACE2	0.0740742	4.05798	0.904647	0.368765	0.769596	-4.99384
rizatriptan	ACE2	-0.0902875	3.97133	-0.904247	0.37198	0.7716	-4.79973
cerivastatin	ACE2	0.153054	4.15015	0.917982	0.372021	0.7716	-6.12459
tiagabine	ACE2	0.320164	4.23371	0.91255	0.374868	0.772371	-4.65834
erythromycin	ACE2	0.11666	4.06567	0.889674	0.376663	0.772371	-5.7115
liothyronine	ACE2	-0.0972042	4.1626	-0.897686	0.377331	0.772371	-5.2994
ketorolac	ACE2	0.214837	4.14032	0.890279	0.378579	0.772371	-4.80223
moxifloxacin	ACE2	-0.0852907	4.0142	-0.887686	0.380377	0.772371	-4.99357
prazosin	ACE2	0.0669164	4.05222	0.886357	0.381058	0.772371	-4.8273
levofloxacin	ACE2	-0.103957	4.02165	-0.898605	0.38153	0.772371	-4.90724
sotalol	ACE2	0.111134	4.21608	0.884619	0.381588	0.772371	-5.05032
erlotinib	ACE2	0.104487	4.14769	0.88373	0.385007	0.775829	-5.15276
diclofenac	ACE2	-0.0841612	4.01256	-0.876854	0.385605	0.775829	-4.88173
oxprenolol	ACE2	0.161605	4.2339	0.878557	0.387736	0.777786	-4.79105
pioglitazone	ACE2	0.170502	4.06877	0.854481	0.397782	0.793802	-5.4687
tranilast	ACE2	-0.067272	3.88989	-0.850952	0.398654	0.793802	-4.92833
progesterone	ACE2	0.0782238	4.16046	0.845019	0.401781	0.793802	-5.46075
cyproheptadine	ACE2	0.107077	3.92436	0.852998	0.401859	0.793802	-5.59944
nonoxynol-9	ACE2	0.172788	4.06465	0.856675	0.403214	0.793802	-5.98886
nitrazepam	ACE2	0.274611	4.21093	0.856544	0.404341	0.793802	-5.5872
maprotiline	ACE2	-0.057644	4.0195	-0.836067	0.40674	0.793802	-5.79201
nadolol	ACE2	0.0604849	3.96782	0.830777	0.409342	0.793802	-5.02451
vindesine	ACE2	0.129569	4.11051	0.845409	0.410653	0.793802	-5.97355
nicorandil	ACE2	0.117481	4.05096	0.837664	0.411187	0.793802	-5.04011
nisoldipine	ACE2	-0.138236	3.95868	-0.837124	0.412221	0.793802	-5.65785
amoxapine	ACE2	0.0711676	4.03602	0.824763	0.412446	0.793802	-5.4096
amitriptyline	ACE2	-0.122853	3.86655	-0.834026	0.412622	0.793802	-5.23541
hexylcaine	ACE2	-0.131506	3.83018	-0.834914	0.413261	0.793802	-5.16106
esculin	ACE2	0.172925	4.00621	0.832709	0.413438	0.793802	-4.76299
gatifloxacin	ACE2	-0.0863119	4.12164	-0.825022	0.417592	0.798292	-5.29534
resveratrol	ACE2	0.0731218	4.12552	0.813335	0.418153	0.798292	-5.68488
carteolol	ACE2	0.193198	4.04533	0.820917	0.420088	0.799714	-4.71783
prednicarbate	ACE2	0.144973	4.03948	0.811902	0.424922	0.806632	-5.10712
phenazopyridine	ACE2	-0.0916063	3.79425	-0.799128	0.432497	0.815796	-5.3055
bicalutamide	ACE2	-0.0876585	3.96608	-0.791126	0.43347	0.815796	-4.86242
clemastine	ACE2	-0.0823146	3.9546	-0.794929	0.433706	0.815796	-5.58254
betahistine	ACE2	0.166739	4.0321	0.795327	0.434605	0.815796	-4.76409
trioxsalen	ACE2	0.0688357	3.98315	0.79124	0.436606	0.817267	-5.50257
raltegravir	ACE2	-0.116186	4.02073	-0.791625	0.438465	0.818467	-4.83308
decitabine	ACE2	-0.133972	3.93853	-0.78438	0.442739	0.821032	-5.41735
verteporfin	ACE2	0.320444	4.20402	0.77627	0.444499	0.821032	-4.97863
sertraline	ACE2	0.0585187	4.02252	0.768235	0.446768	0.821032	-6.37957
nefopam	ACE2	0.163362	4.00966	0.772249	0.447703	0.821032	-4.78024
rolitetracycline	ACE2	0.117695	3.95537	0.771786	0.449779	0.821032	-5.39236
practolol	ACE2	0.156596	4.01136	0.766027	0.450243	0.821032	-5.12525
propoxycaine	ACE2	-0.0841138	3.98233	-0.768789	0.450449	0.821032	-4.78795
minoxidil	ACE2	-0.0482986	4.05236	-0.757214	0.451946	0.821032	-5.67864
teicoplanin	ACE2	0.12308	4.12528	0.763063	0.454843	0.821032	-5.66335
doxylamine	ACE2	-0.0788371	4.00405	-0.754229	0.454955	0.821032	-4.90604
alitretinoin	ACE2	-0.0726695	3.97243	-0.755441	0.455057	0.821032	-5.81994
triamterene	ACE2	-0.0567448	3.90609	-0.748347	0.456801	0.821032	-5.86306
midazolam	ACE2	0.279568	4.21341	0.762324	0.456896	0.821032	-5.25558
clomipramine	ACE2	0.0647975	3.90241	0.749018	0.458497	0.821032	-5.61575
papaverine	ACE2	0.075295	3.8777	0.751086	0.460289	0.821032	-5.89107
chloroquine	ACE2	0.0790949	4.25657	0.742075	0.461277	0.821032	-5.82087
oxybuprocaine	ACE2	-0.0916302	3.84683	-0.743014	0.463281	0.821032	-4.97558
zafirlukast	ACE2	-0.0718443	3.94595	-0.738254	0.464927	0.821032	-5.72299
levetiracetam	ACE2	0.0980251	4.06303	0.743041	0.465065	0.821032	-4.97503
ephedrine	ACE2	0.231815	4.40018	0.743151	0.46601	0.821032	-5.01262
eugenol	ACE2	0.102175	4.33536	0.738435	0.46871	0.821032	-4.7507
betaxolol	ACE2	0.060344	4.01641	0.730194	0.4698	0.821032	-4.94105
fexofenadine	ACE2	0.0980245	4.02761	0.732502	0.470069	0.821032	-4.84724
dactinomycin	ACE2	-0.163642	3.96123	-0.73724	0.470143	0.821032	-6.69809
carbamazepine	ACE2	0.0919687	3.98128	0.726725	0.471348	0.821032	-5.48183
clarithromycin	ACE2	-0.0678613	4.01521	-0.731918	0.47174	0.821032	-5.08409
lisuride	ACE2	0.149193	4.04391	0.733808	0.472826	0.821032	-4.75596
bosutinib	ACE2	0.117222	4.12235	0.729982	0.474448	0.821724	-6.11571
diethylcarbamazine	ACE2	0.0606881	4.05693	0.72018	0.47749	0.82362	-4.8377
methotrexate	ACE2	-0.0955866	4.0308	-0.71676	0.478071	0.82362	-6.41624
dicloxacillin	ACE2	0.0761474	4.01204	0.716212	0.481466	0.82362	-5.73402
bumetanide	ACE2	-0.0636857	3.90538	-0.705689	0.4828	0.82362	-5.59816
fulvestrant	ACE2	0.0333071	4.23436	0.700227	0.484488	0.82362	-6.31013
phensuximide	ACE2	-0.0788376	4.17178	-0.707072	0.485604	0.82362	-5.38013
goserelin	ACE2	-0.111397	3.84083	-0.709622	0.486638	0.82362	-5.1857
tocainide	ACE2	-0.0518093	4.13461	-0.700986	0.487291	0.82362	-5.42559
oxiconazole	ACE2	0.100519	4.06427	0.700902	0.490587	0.82362	-5.56122
ivermectin	ACE2	0.103573	3.97977	0.700007	0.490754	0.82362	-6.53744
topiramate	ACE2	0.0797088	4.08899	0.69894	0.491688	0.82362	-4.9018
alfuzosin	ACE2	-0.0649147	3.95106	-0.693624	0.491759	0.82362	-4.99882
mepivacaine	ACE2	-0.102794	3.86476	-0.694973	0.493821	0.82362	-4.86699
rabeprazole	ACE2	-0.0635167	4.04873	-0.696657	0.493864	0.82362	-4.81474
mebeverine	ACE2	0.110558	4.03719	0.693203	0.494242	0.82362	-4.7849
dydrogesterone	ACE2	0.0579423	3.93837	0.689587	0.495801	0.82362	-4.91366
amiloride	ACE2	0.0770709	4.08161	0.68351	0.497117	0.82362	-5.15034
flunisolide	ACE2	-0.0556458	3.9486	-0.682259	0.498182	0.82362	-5.50195
sitagliptin	ACE2	0.0776324	4.11743	0.688848	0.498972	0.82362	-5.51126
hexylresorcinol	ACE2	-0.101153	4.2337	-0.684319	0.501421	0.82362	-5.29356
argatroban	ACE2	0.0755349	4.05178	0.682722	0.501738	0.82362	-4.91322
zalcitabine	ACE2	0.0970688	4.09767	0.680786	0.502951	0.82362	-4.84049
yohimbine	ACE2	-0.0578261	4.03983	-0.672763	0.503732	0.82362	-5.10839
tetrabenazine	ACE2	0.0678111	4.31818	0.674247	0.507561	0.827398	-4.99826
leflunomide	ACE2	-0.0674369	3.86212	-0.668471	0.509135	0.827398	-5.84416
talniflumate	ACE2	0.0893675	3.96443	0.668046	0.510543	0.827398	-5.28156
diphenidol	ACE2	-0.107195	3.82739	-0.665239	0.512882	0.827398	-4.83236
raltitrexed	ACE2	-0.0764234	3.95212	-0.659464	0.513849	0.827398	-6.17325
paclitaxel	ACE2	-0.0601399	3.90037	-0.656199	0.51466	0.827398	-6.35886
dopamine	ACE2	-0.0467944	3.90582	-0.65947	0.514661	0.827398	-5.50117
bromocriptine	ACE2	0.0474442	4.07516	0.651778	0.517007	0.827566	-5.52144
irinotecan	ACE2	-0.0939864	3.95534	-0.652164	0.518375	0.827566	-6.29852
brimonidine	ACE2	-0.0523608	3.96011	-0.651261	0.519536	0.827566	-4.92586
carvedilol	ACE2	-0.0485161	4.08309	-0.648522	0.520041	0.827566	-5.81097
scopolamine	ACE2	0.0881693	3.95516	0.644708	0.520923	0.827566	-5.11532
terconazole	ACE2	0.0912661	3.98797	0.646994	0.523892	0.83022	-4.842
terazosin	ACE2	-0.0578916	3.9873	-0.641183	0.525498	0.83022	-5.02743
polydatin	ACE2	-0.0993928	4.02393	-0.64733	0.5263	0.83022	-4.89732
enalapril	ACE2	0.0413142	3.95703	0.633919	0.529683	0.8336	-5.43676
sulpiride	ACE2	0.0901805	3.95721	0.636972	0.531816	0.834699	-4.81899
sulfasalazine	ACE2	-0.097925	3.96505	-0.633473	0.532866	0.834699	-4.78829
tegafur	ACE2	0.211096	4.17917	0.633887	0.535082	0.836221	-4.7558
desloratadine	ACE2	0.141905	4.12009	0.624502	0.538614	0.837579	-5.55708
metronidazole	ACE2	-0.0784538	3.98958	-0.62657	0.540062	0.837579	-5.1648
nilutamide	ACE2	0.102564	4.01476	0.621532	0.540747	0.837579	-5.10664
tinidazole	ACE2	0.178114	3.97969	0.619293	0.541464	0.837579	-4.79
diclofenamide	ACE2	0.0697798	3.97131	0.616603	0.542183	0.837579	-5.07593
zileuton	ACE2	-0.0766074	3.97571	-0.616538	0.543772	0.838107	-5.48463
rilmenidine	ACE2	0.0658584	4.18749	0.5925	0.556979	0.856498	-5.78732
esomeprazole	ACE2	0.212921	4.18009	0.589271	0.563914	0.864669	-4.78404
alprazolam	ACE2	0.0988929	4.12307	0.582992	0.56783	0.864669	-5.78228
enalaprilat	ACE2	0.0975643	4.12241	0.58105	0.569044	0.864669	-5.07111
phenelzine	ACE2	0.0698398	4.03796	0.574302	0.569359	0.864669	-4.84873
nevirapine	ACE2	-0.0560438	3.94073	-0.574423	0.569864	0.864669	-4.96931
triflupromazine	ACE2	0.0957756	4.0298	0.570362	0.573243	0.864669	-5.85952
elvitegravir	ACE2	0.118455	4.1157	0.573717	0.57346	0.864669	-6.03574
atovaquone	ACE2	-0.0539573	4.15495	-0.56845	0.57446	0.864669	-5.3021
flavoxate	ACE2	-0.0537028	3.94824	-0.568404	0.574886	0.864669	-4.95519
zolmitriptan	ACE2	-0.0655484	3.9033	-0.564361	0.576283	0.864669	-4.867
clotrimazole	ACE2	0.0984844	4.04146	0.566861	0.576446	0.864669	-5.84323
perhexiline	ACE2	0.0838797	4.35491	0.557644	0.580507	0.868778	-6.1905
donepezil	ACE2	0.0771989	4.05507	0.553982	0.583063	0.868778	-5.27161
finasteride	ACE2	-0.0787896	3.93726	-0.550726	0.583959	0.868778	-5.10106
lofexidine	ACE2	-0.0449897	3.86814	-0.551682	0.586191	0.868778	-4.83897
diflorasone	ACE2	0.062229	3.93504	0.551699	0.586792	0.868778	-5.27701
levocabastine	ACE2	0.105657	4.07721	0.551659	0.586942	0.868778	-4.81084
flunarizine	ACE2	-0.0733548	3.91698	-0.54091	0.591088	0.872072	-5.59268
benzylpenicillin	ACE2	0.0836021	4.01617	0.544268	0.591763	0.872072	-5.75248
butoconazole	ACE2	-0.0799467	3.93829	-0.537849	0.597473	0.877703	-5.06303
calcitriol	ACE2	0.0475767	4.09214	0.5291	0.600317	0.877703	-5.74833
ritodrine	ACE2	0.0565045	4.17343	0.525591	0.602408	0.877703	-5.53464
dobutamine	ACE2	0.0623744	3.84945	0.527244	0.603291	0.877703	-5.21658
rifabutin	ACE2	0.0624791	4.08687	0.523872	0.603351	0.877703	-5.97593
nifedipine	ACE2	0.0533296	4.1211	0.521198	0.604194	0.877703	-6.00492
pheniramine	ACE2	-0.0627731	3.78688	-0.525183	0.604727	0.877703	-4.8129
stavudine	ACE2	0.0763907	4.04013	0.512427	0.611357	0.882138	-5.38922
melperone	ACE2	0.0903906	3.9945	0.510851	0.61252	0.882138	-5.30356
dexketoprofen	ACE2	0.0925407	4.11001	0.514686	0.612806	0.882138	-5.25502
valsartan	ACE2	0.0503074	4.02038	0.507433	0.614247	0.882138	-5.09338
oxymetholone	ACE2	0.0468572	4.09705	0.513699	0.614346	0.882138	-5.85464
formoterol	ACE2	-0.0404246	3.98333	-0.503948	0.61731	0.882561	-5.70515
sorafenib	ACE2	0.0635869	4.14576	0.501016	0.618338	0.882561	-6.60123
icosapent	ACE2	0.0833833	4.32596	0.505472	0.618749	0.882561	-4.81317
riluzole	ACE2	-0.083336	3.9417	-0.497707	0.621693	0.882561	-5.23075
torasemide	ACE2	0.0713302	4.19618	0.4967	0.622071	0.882561	-5.07467
guanabenz	ACE2	-0.0378939	4.04678	-0.495522	0.622713	0.882561	-5.02481
propofol	ACE2	0.0495155	4.00694	0.496886	0.623834	0.882561	-5.02227
ketotifen	ACE2	0.0743228	4.05693	0.488996	0.627136	0.884536	-5.47939
tolazoline	ACE2	-0.0425618	4.05604	-0.48583	0.629631	0.884536	-5.04793
vemurafenib	ACE2	-0.040853	4.24677	-0.485163	0.63004	0.884536	-6.36275
thiocolchicoside	ACE2	-0.0659	3.90896	-0.486237	0.631923	0.884536	-5.23777
olopatadine	ACE2	0.063767	3.95445	0.483324	0.633171	0.884536	-4.78987
oxymetazoline	ACE2	0.0793464	3.86479	0.485168	0.633857	0.884536	-4.91312
docetaxel	ACE2	0.0508493	4.0881	0.478179	0.635145	0.884536	-6.27845
tubocurarine	ACE2	-0.0451182	3.93619	-0.477208	0.63576	0.884536	-5.34703
mafenide	ACE2	-0.0729327	4.05931	-0.475539	0.638763	0.886197	-4.86601
pirenzepine	ACE2	0.0890269	3.97249	0.474361	0.639591	0.886197	-4.90023
pyrimethamine	ACE2	0.0516385	3.96029	0.462198	0.645403	0.892409	-6.2467
medrysone	ACE2	-0.037401	3.91297	-0.458909	0.647972	0.893711	-5.76349
nicergoline	ACE2	0.0494055	4.01327	0.460626	0.649005	0.893711	-4.81549
doxorubicin	ACE2	0.0409432	4.44093	0.455615	0.650606	0.894084	-7.16417
halcinonide	ACE2	0.0571005	3.81535	0.448654	0.657312	0.897012	-5.45896
niacin	ACE2	-0.0777671	3.85764	-0.448751	0.658769	0.897012	-5.11384
clofarabine	ACE2	-0.0837112	3.81584	-0.445158	0.660439	0.897012	-6.33604
ketoprofen	ACE2	0.0604744	3.96484	0.44464	0.660775	0.897012	-4.86027
epirizole	ACE2	0.038682	3.84487	0.441804	0.661213	0.897012	-5.28474
diphenhydramine	ACE2	-0.0460693	3.96919	-0.442479	0.662399	0.897012	-4.92699
galantamine	ACE2	0.0517125	4.16789	0.439706	0.66248	0.897012	-5.01526
trazodone	ACE2	0.0863254	4.05886	0.437077	0.664384	0.897012	-4.99334
altretamine	ACE2	0.0509395	4.0385	0.435169	0.665743	0.897012	-4.99778
nimodipine	ACE2	0.0463649	4.1246	0.432521	0.666897	0.897012	-5.52855
fursultiamine	ACE2	-0.0654168	4.25156	-0.435801	0.667477	0.897012	-5.05813
methylergometrine	ACE2	-0.0390833	4.01584	-0.43029	0.668995	0.897012	-5.53454
nortriptyline	ACE2	-0.0433691	3.79903	-0.430907	0.670802	0.897012	-5.86013
solifenacin	ACE2	0.062711	4.31563	0.430579	0.671424	0.897012	-4.84924
iloprost	ACE2	-0.055097	4.05106	-0.426698	0.674289	0.897324	-5.60606
articaine	ACE2	0.0447162	4.22946	0.424727	0.674576	0.897324	-4.94607
fluoxetine	ACE2	-0.0326717	4.10859	-0.42149	0.675664	0.897324	-5.68195
bisacodyl	ACE2	-0.0715307	3.92344	-0.417478	0.679687	0.899414	-6.21467
zonisamide	ACE2	-0.0569199	4.15347	-0.415881	0.680883	0.899414	-4.92828
cinnarizine	ACE2	0.0588899	3.92209	0.414412	0.681547	0.899414	-4.97335
carprofen	ACE2	-0.0368631	3.96375	-0.412401	0.683735	0.899414	-4.99223
azithromycin	ACE2	0.0583921	4.04014	0.412623	0.68393	0.899414	-5.62798
saquinavir	ACE2	0.0490825	4.00898	0.403991	0.688191	0.902856	-5.04442
homosalate	ACE2	0.0403464	4.00236	0.404815	0.689234	0.902856	-5.62145
acitretin	ACE2	0.0355864	4.03004	0.396101	0.695428	0.909198	-6.01205
piroxicam	ACE2	-0.038342	4.04923	-0.388825	0.6993	0.912484	-5.79345
reserpine	ACE2	0.0400571	4.00221	0.379358	0.707856	0.921859	-5.90335
zolpidem	ACE2	-0.0357312	4.01148	-0.3734	0.711414	0.921965	-5.23293
mebendazole	ACE2	-0.0348861	4.30369	-0.371217	0.711834	0.921965	-6.58155
milrinone	ACE2	-0.0400918	3.9644	-0.370769	0.7126	0.921965	-5.86174
rofecoxib	ACE2	0.0568344	4.02311	0.369768	0.713425	0.921965	-5.53941
ziprasidone	ACE2	-0.0704783	3.93836	-0.369957	0.715799	0.922994	-5.96371
olmesartan	ACE2	0.133686	4.14047	0.369028	0.716969	0.922994	-4.82769
loratadine	ACE2	0.0673237	4.04767	0.364538	0.718875	0.923678	-5.38659
metolazone	ACE2	0.0568913	3.92313	0.358439	0.722961	0.927156	-4.93101
iobenguane	ACE2	0.0430819	3.93356	0.35562	0.725754	0.928406	-4.93849
loteprednol	ACE2	0.0461679	4.09671	0.355744	0.726699	0.928406	-5.63651
ciprofibrate	ACE2	0.031601	3.94359	0.348886	0.729722	0.929024	-5.50607
diazepam	ACE2	0.0435366	3.91743	0.348483	0.729947	0.929024	-5.54108
metrizamide	ACE2	-0.0349282	4.16447	-0.345394	0.732495	0.930504	-5.61353
estrone	ACE2	0.0224228	4.43087	0.331076	0.741594	0.939999	-5.64407
nimesulide	ACE2	-0.0557037	3.86972	-0.332362	0.742767	0.939999	-4.88846
aminoglutethimide	ACE2	0.0740001	3.9997	0.325517	0.746466	0.941571	-4.977
triclosan	ACE2	0.0528815	4.00504	0.324303	0.74815	0.941571	-5.88996
methoxsalen	ACE2	0.0476621	4.20046	0.322067	0.749179	0.941571	-5.1485
cefotaxime	ACE2	0.0495573	3.97581	0.323255	0.749614	0.941571	-5.53104
oxcarbazepine	ACE2	-0.0487275	3.95584	-0.317088	0.754201	0.944091	-5.45737
pizotifen	ACE2	0.0312924	4.0211	0.314935	0.75443	0.944091	-5.64816
buspirone	ACE2	-0.0366674	3.97674	-0.311152	0.757504	0.946176	-5.45121
cinacalcet	ACE2	0.069485	4.1059	0.308888	0.761107	0.948284	-5.6878
bisoprolol	ACE2	0.0434353	4.03819	0.303708	0.763111	0.948284	-5.69301
nicardipine	ACE2	-0.0258139	4.10073	-0.301901	0.763425	0.948284	-5.91181
ramipril	ACE2	-0.0276442	4.07783	-0.300287	0.765101	0.948613	-5.19366
esmolol	ACE2	0.0366355	3.99186	0.29889	0.767879	0.950303	-4.95268
isoxsuprine	ACE2	0.0296666	4.05918	0.293708	0.770278	0.950665	-5.6845
chlorthalidone	ACE2	-0.0319828	4.00823	-0.293011	0.771001	0.950665	-5.55792
daunorubicin	ACE2	0.0442331	4.24249	0.287615	0.774811	0.951884	-7.41795
naphazoline	ACE2	-0.0370638	3.79326	-0.288929	0.775373	0.951884	-4.91429
pivmecillinam	ACE2	-0.0372937	4.01069	-0.28714	0.776239	0.951884	-4.90799
chlordiazepoxide	ACE2	-0.0443703	3.87434	-0.282062	0.780989	0.954973	-5.34057
metoprolol	ACE2	0.0319325	3.85602	0.279866	0.782158	0.954973	-4.86811
ondansetron	ACE2	0.0234015	4.13048	0.275862	0.783731	0.954973	-5.26927
clofibrate	ACE2	-0.0270495	3.96507	-0.276202	0.784442	0.954973	-4.9809
pipamperone	ACE2	0.0330705	3.9909	0.271611	0.788494	0.95817	-5.57565
sunitinib	ACE2	-0.0390672	4.04421	-0.269646	0.79041	0.958764	-6.41249
lenalidomide	ACE2	0.0540765	4.10565	0.266011	0.793082	0.960273	-4.81474
paroxetine	ACE2	-0.0188248	3.99958	-0.255043	0.799308	0.96607	-6.25172
ranitidine	ACE2	0.0282485	3.94973	0.247738	0.805066	0.967807	-5.60382
trimethobenzamide	ACE2	-0.0345005	3.91073	-0.248956	0.805571	0.967807	-4.93314
mesoridazine	ACE2	-0.0193965	4.12066	-0.246752	0.805977	0.967807	-5.39867
cephalexin	ACE2	-0.04068	3.90466	-0.248269	0.806506	0.967807	-5.25997
indinavir	ACE2	-0.0289654	4.0687	-0.246307	0.808654	0.968655	-4.89006
phenolphthalein	ACE2	-0.0369704	3.95588	-0.241842	0.811172	0.969943	-6.03213
dantrolene	ACE2	-0.0202335	3.95035	-0.237452	0.813524	0.971027	-5.20588
tegaserod	ACE2	-0.0402357	4.05351	-0.232304	0.819162	0.976023	-6.2126
imiquimod	ACE2	0.0463544	4.40835	0.226645	0.822599	0.976094	-5.64629
febuxostat	ACE2	-0.0164	3.79424	-0.225433	0.824579	0.976094	-5.35449
procarbazine	ACE2	0.0370979	4.03731	0.2206	0.826593	0.976094	-5.11979
dextromethorphan	ACE2	-0.0338638	4.06381	-0.22013	0.826673	0.976094	-5.27917
perindopril	ACE2	-0.0226745	3.96726	-0.219068	0.828214	0.976094	-5.04631
mesalazine	ACE2	-0.0236973	4.02379	-0.21941	0.828431	0.976094	-5.162
famotidine	ACE2	0.0277112	3.98591	0.215785	0.831169	0.976094	-5.26294
guanfacine	ACE2	0.0556638	4.0022	0.213537	0.832964	0.976094	-4.87079
fluspirilene	ACE2	0.024421	3.93996	0.211659	0.834109	0.976094	-6.32877
flubendazole	ACE2	-0.0259737	4.04834	-0.210293	0.8354	0.976094	-6.53435
resorcinol	ACE2	0.0478323	3.99828	0.208589	0.836768	0.976094	-4.83689
nefazodone	ACE2	0.0230867	4.03121	0.207207	0.837177	0.976094	-5.46609
labetalol	ACE2	-0.021919	3.92535	-0.203335	0.839444	0.976094	-5.65231
hydrocortisone	ACE2	0.0214267	3.96281	0.203306	0.839557	0.976094	-5.26635
trapidil	ACE2	-0.0286507	3.97322	-0.20059	0.842839	0.976552	-4.88281
terbinafine	ACE2	-0.0198629	3.99406	-0.199892	0.842857	0.976552	-4.96687
brinzolamide	ACE2	0.0218993	3.89194	0.197167	0.845538	0.977971	-4.97088
amodiaquine	ACE2	-0.0345273	3.94763	-0.193192	0.848475	0.979683	-4.94837
flecainide	ACE2	0.0181664	4.01377	0.188269	0.851578	0.980894	-5.81056
isocarboxazid	ACE2	0.0208806	3.95201	0.187796	0.852692	0.980894	-4.94495
benidipine	ACE2	-0.02015	4.06355	-0.184731	0.855724	0.980894	-5.11769
dasatinib	ACE2	-0.0296026	4.13081	-0.183026	0.856478	0.980894	-6.16832
temsirolimus	ACE2	-0.0214344	4.37445	-0.182337	0.856823	0.980894	-6.31342
raloxifene	ACE2	0.0129381	4.62394	0.177042	0.859793	0.981523	-6.47866
sibutramine	ACE2	0.0173879	3.97344	0.176892	0.860396	0.981523	-5.52051
sildenafil	ACE2	-0.0209753	4.1939	-0.175399	0.861754	0.981523	-5.28621
verapamil	ACE2	-0.0128699	4.1157	-0.172633	0.863543	0.981897	-5.51654
rimexolone	ACE2	-0.0333769	4.02657	-0.164342	0.870967	0.982383	-5.21345
miglitol	ACE2	-0.0229639	3.9595	-0.16339	0.871803	0.982383	-5.18663
ruxolitinib	ACE2	0.0207077	4.11988	0.160844	0.872832	0.982383	-5.91972
cimetidine	ACE2	0.0251817	3.93974	0.156857	0.876005	0.982383	-5.4074
disopyramide	ACE2	-0.0178131	3.98484	-0.156546	0.876343	0.982383	-5.12536
terfenadine	ACE2	0.0164604	3.9274	0.155603	0.877517	0.982383	-6.35613
xanthinol	ACE2	-0.0377015	3.87768	-0.154933	0.87853	0.982383	-5.18265
naloxone	ACE2	0.0134446	4.06903	0.150764	0.880445	0.982383	-5.40436
lamivudine	ACE2	0.0226841	4.02759	0.151397	0.880517	0.982383	-5.31048
alprostadil	ACE2	-0.0200094	4.0299	-0.152414	0.880562	0.982383	-4.81923
naltrexone	ACE2	0.0100816	4.17482	0.150232	0.880897	0.982383	-5.62384
mexiletine	ACE2	0.0275247	3.97253	0.150102	0.881513	0.982383	-4.97556
metixene	ACE2	-0.0223355	4.17077	-0.147529	0.883832	0.982509	-5.1264
cefaclor	ACE2	-0.0202318	3.88052	-0.146741	0.884551	0.982509	-4.83843
omeprazole	ACE2	0.0151791	3.93375	0.138201	0.890782	0.986665	-5.13273
diethylstilbestrol	ACE2	0.0121422	4.58871	0.137236	0.891229	0.986665	-5.64244
diazoxide	ACE2	0.0146663	3.91968	0.135072	0.893315	0.987348	-5.58852
flupentixol	ACE2	-0.0193651	4.05554	-0.132615	0.896088	0.988458	-6.01131
primaquine	ACE2	-0.0205025	3.94025	-0.130312	0.897261	0.988458	-5.49752
pentobarbital	ACE2	-0.0177682	4.18644	-0.12603	0.90072	0.990028	-6.03075
nitrofural	ACE2	0.0178572	4.19086	0.122798	0.903198	0.990028	-5.64678
nizatidine	ACE2	0.0117649	3.97863	0.119624	0.905212	0.990028	-5.32143
aprepitant	ACE2	0.0116898	4.01809	0.117332	0.907542	0.990028	-5.45587
brompheniramine	ACE2	0.00998708	4.09376	0.11595	0.908445	0.990028	-5.7704
entecavir	ACE2	-0.0184057	4.20798	-0.111967	0.912275	0.990028	-5.73001
proguanil	ACE2	-0.0243774	3.97	-0.108574	0.914473	0.990028	-4.92132
tianeptine	ACE2	-0.0185223	4.27501	-0.106224	0.916424	0.990028	-4.99941
celecoxib	ACE2	-0.0134793	3.98591	-0.0990561	0.921581	0.990028	-4.931
nelfinavir	ACE2	-0.0109241	4.0553	-0.0991017	0.92168	0.990028	-6.39012
secnidazole	ACE2	-0.021375	4.00332	-0.0986671	0.922285	0.990028	-4.84063
norgestrel	ACE2	0.01023	3.84517	0.0980422	0.922764	0.990028	-4.95823
felodipine	ACE2	-0.0109833	3.94324	-0.0930732	0.926629	0.990028	-5.39118
meropenem	ACE2	0.00951712	4.0067	0.0919841	0.927197	0.990028	-5.51733
piretanide	ACE2	0.0200665	3.89996	0.0914114	0.927806	0.990028	-5.31643
tadalafil	ACE2	-0.00885815	3.94794	-0.0893699	0.929352	0.990028	-5.33663
pitavastatin	ACE2	0.0180394	3.86711	0.0888948	0.93022	0.990028	-6.52001
betamethasone	ACE2	-0.00934355	3.90638	-0.0862198	0.931774	0.990028	-5.88351
vecuronium	ACE2	0.0111059	3.98756	0.0831765	0.934119	0.990028	-5.29913
clobetasol	ACE2	0.0056905	3.92642	0.0767646	0.939054	0.990028	-5.93775
huperzine-a	ACE2	0.00632447	4.10932	0.0755281	0.940097	0.990028	-6.03527
mometasone	ACE2	0.00798981	3.9989	0.0756406	0.940314	0.990028	-5.73661
moxonidine	ACE2	0.00691062	4.05922	0.0747878	0.940791	0.990028	-5.10483
rosuvastatin	ACE2	-0.00803087	3.97035	-0.0725348	0.942846	0.990028	-5.59751
alimemazine	ACE2	0.00751651	4.21496	0.0711917	0.943773	0.990028	-5.98009
lidocaine	ACE2	-0.00497531	3.98375	-0.067055	0.946892	0.990028	-5.2162
granisetron	ACE2	0.00864778	3.92689	0.0656004	0.948235	0.990028	-4.94458
latanoprost	ACE2	0.0122	4.07972	0.0647204	0.949194	0.990028	-5.03858
phentolamine	ACE2	0.00622813	3.93569	0.0630275	0.950068	0.990028	-5.15717
lacidipine	ACE2	-0.00748252	4.01027	-0.0576614	0.954531	0.990028	-6.0308
felbamate	ACE2	0.00544252	4.05836	0.0567065	0.955124	0.990028	-5.12364
vinorelbine	ACE2	0.00627391	4.06989	0.0563435	0.955242	0.990028	-6.78476
salbutamol	ACE2	0.0115645	3.998	0.0562942	0.955601	0.990028	-5.51063
levonorgestrel	ACE2	0.00622649	4.04442	0.0559502	0.955631	0.990028	-5.93806
exemestane	ACE2	0.00694716	3.99817	0.0530185	0.957972	0.990028	-6.1224
tolterodine	ACE2	-0.00826779	4.06949	-0.0517564	0.959362	0.990028	-5.09105
dinoprostone	ACE2	0.00732125	3.92341	0.0503259	0.960285	0.990028	-5.72242
calcipotriol	ACE2	0.00505985	4.14456	0.0488235	0.961299	0.990028	-6.19593
escitalopram	ACE2	0.0100222	3.99971	0.0487589	0.961344	0.990028	-5.10158
zuclopenthixol	ACE2	-0.00537404	3.93374	-0.0471185	0.962734	0.990028	-5.5314
amisulpride	ACE2	-0.00710067	4.13848	-0.0448464	0.964449	0.990028	-5.20096
propranolol	ACE2	-0.005374	3.97657	-0.0443073	0.964928	0.990028	-5.08224
quinethazone	ACE2	0.00751764	4.21496	0.0438574	0.96535	0.990028	-4.99408
methylprednisolone	ACE2	0.00789043	4.02363	0.0426515	0.966535	0.990028	-4.81147
selegiline	ACE2	-0.00309434	3.94044	-0.0403085	0.96797	0.990028	-5.79979
lopinavir	ACE2	-0.00761876	4.05993	-0.0386974	0.96954	0.990028	-5.90896
cabergoline	ACE2	0.00363967	3.94281	0.037933	0.969936	0.990028	-5.62307
disulfiram	ACE2	-0.0044081	3.99002	-0.0356101	0.97191	0.990028	-4.90535
phenylbutazone	ACE2	-0.00295624	3.8737	-0.0346491	0.972661	0.990028	-5.01603
homatropine	ACE2	-0.00325467	4.21776	-0.0325843	0.974113	0.990028	-5.62541
linezolid	ACE2	0.00433959	4.06804	0.0313575	0.975145	0.990028	-5.83385
bromhexine	ACE2	0.00838023	4.03353	0.0306966	0.975743	0.990028	-4.8311
quinidine	ACE2	-0.00322445	3.98744	-0.0292453	0.976768	0.990028	-5.23469
valdecoxib	ACE2	-0.00346425	4.07189	-0.0267093	0.979009	0.990804	-5.68743
somatostatin	ACE2	-0.00398427	4.06175	-0.0206992	0.983704	0.994059	-6.2582
hyoscyamine	ACE2	-0.00178327	4.03811	-0.0153807	0.987804	0.996151	-5.16675
floxuridine	ACE2	0.00159646	4.00492	0.0142075	0.988739	0.996151	-6.47443
carbetocin	ACE2	0.00140887	4.07932	0.0082179	0.993527	0.998146	-5.32231
venlafaxine	ACE2	0.000960619	3.99518	0.00685104	0.994566	0.998146	-5.17806
alverine	ACE2	-0.000657689	3.92765	-0.00611125	0.995175	0.998146	-5.08013
losartan	ACE2	-6.71693e-05	4.01873	-0.000915637	0.999274	0.999948	-5.16383
sulfinpyrazone	ACE2	-7.38486e-06	4.07732	-6.54099e-05	0.999948	0.999948	-5.15059

## Sheet: G_all_approved_drugs_GSEA
Table EV1G. Result of enrichment of ACE2-modulating genes in different drug classes using the GSEA method for all clinically approved drugs
drug class	p value	adjusted p value	enrichment score	normalized enrichment score	number of more extreme cases	number of drugs	key drugs (leadingEdge)
HDAC inhibitor	0.00380288	0.376212	0.950368	1.55255	23	3	panobinostat, belinostat
FLT3/KIT/PKC inhibitor	0.00767367	0.376212	-0.998169	-1.32898	37	1	midostaurin
dopamine receptor antagonist	0.0079429	0.376212	0.600752	1.61699	68	24	pimozide, molidone
ALK TKR inhibitor	0.0111066	0.376212	-0.996337	-1.32654	54	1	crizotinib
topoisomerase inhibito	0.0139338	0.376212	-0.994506	-1.3241	68	1	dexrazoxane
adrenergic/glutamate receptor antagonist	0.0213312	0.511949	0.990842	1.325	107	1	ifenprodil
guanylate cyclase stimulant	0.0321082	0.693538	-0.987179	-1.31435	158	1	molsidomine
PDGFR/TKR/VEGF inhibitor	0.0426091	0.765699	-0.981685	-1.30703	210	1	pazopanib
tricyclic antidepressant	0.068135	0.846219	0.827736	1.35222	429	3	protriptyline, desipramine
DNA/thymidylate synthase inhibitor	0.0714991	0.846219	0.967033	1.29316	361	1	capecitabine
