# Supplementary material for: In vitro and in vivo identification of clinically approved drugs that modify ACE2 expression
Source: Mol Syst Biol. 2020 Jul 29;16(7):e9628. doi: 10.15252/msb.20209628 (PMC7390914; doi:10.15252/msb.20209628)
Supplement: Supplementary file 4 — Table EV2 [file MSB-16-e9628-s004.xlsx]

## Sheet: A_28_cells_info
Table EV2A. Information on the 28 cell types from CMAP used for the expanded analysis on 989 clinically approved drugs
* In the table, -666 means not available or not applicable
cell_id	cell_type	base_cell_id	precursor_cell_id	modification	sample_type	primary_site	subtype	original_growth_pattern	provider_catalog_id	original_source_vendor	donor_age	donor_sex	donor_ethnicity
A375	cell line	A375	-666	-666	tumor	skin	malignant melanoma	adherent	CRL-1619	ATCC	54	F	-666
A549	cell line	A549	-666	-666	tumor	lung	non small cell lung cancer| carcinoma	adherent	CCL-185	ATCC	58	M	Caucasian
BT20	cell line	BT20	-666	-666	tumor	breast	carcinoma	adherent	HTB-19	ATCC	74	F	Caucasian
HA1E	cell line	HA1E	-666	immortalized normal	normal	kidney	normal kidney	adherent	-666	-666	-666	-666	-666
HCC515	cell line	HCC515	-666	-666	normal	lung	carcinoma	adherent	-666	-666	-666	-666	-666
HEK293T	cell line	HEK293T	-666	immortalized normal	normal	kidney	embryonal kidney	adherent	-666	-666	-666	-666	-666
HEPG2	cell line	HEPG2	-666	-666	tumor	liver	hepatocellular carcinoma	adherent	HB-8065	ATCC	15	M	Caucasian
HL60	cell line	HL60	-666	-666	tumor	haematopoietic and lymphoid tissue	acute myelogenous leukemia (AML)| M3 (promyelocytic)	suspension	CCL-240	ATCC	36	F	Caucasian
HS578T	cell line	HS578T	-666	-666	tumor	breast	carcinoma	adherent	HTB-126	ATCC	74	F	Caucasian
HT29	cell line	HT29	-666	-666	tumor	large intestine	colorectal adenocarcinoma	adherent	HTB-38	ATCC	44	F	Caucasian
HUH7	cell line	HUH7	-666	-666	tumor	liver	hepatocellular carcinoma	adherent	-666	HSRRB	-666	M	-666
JURKAT	cell line	JURKAT	-666	-666	tumor	haematopoietic and lymphoid tissue	acute lymphoblastic leukemia (ALL)| T-cell	suspension	-666	DSMZ	-666	M	-666
MCF10A	cell line	MCF10A	-666	immortalized normal	normal	breast	epithelial	adherent	CRL-10317	ATCC	-666	-666	-666
MCF7	cell line	MCF7	-666	-666	tumor	breast	adenocarcinoma	adherent	HTB-22	ATCC	69	F	Caucasian
MDAMB231	cell line	MDAMB231	-666	-666	tumor	breast	adenocarcinoma	adherent	HTB-26	ATCC	51	F	Caucasian
NKDBA	cell line	NKDBA	-666	hTERT-immortalized normal kidney cells immunoselected for DBA-positivity	normal	kidney	kidney epithelial	-666	-666	-666	-666	M	-666
PC3	cell line	PC3	-666	-666	tumor	prostate	adenocarcinoma	mix	CRL-1435	ATCC	62	M	Caucasian
SKBR3	cell line	SKBR3	-666	-666	tumor	breast	adenocarcinoma	adherent	HTB-30	ATCC	43	F	Caucasian
U266	cell line	U266	-666	-666	tumor	blood	myeloman, haematopoietic,lymphoid	mix	ACC9	DSMZ	-666	-666	-666
U937	cell line	U937	-666	-666	tumor	haematopoietic and lymphoid tissue	lymphoma| B-cell| non-hodgkin's| histiocytic	suspension	CRL-1593.2	ATCC	37	M	Caucasian
VCAP	cell line	VCAP	-666	-666	tumor	prostate	carcinoma	adherent	-666	ATCC	-666	M	-666
NEU	differentiated	NEU	-666	terminally differentiated to be neurons	normal	-666	-666	adherent	-666	-666	-666	-666	-666
NPC	differentiated	NPC	-666	differentiated from iPSC, but not terminally differentiated	primary	central nervous system	normal stem fibroblast-derived iPScs	adherent	-666	-666	-666	-666	-666
FIBRNPC	iPSC	FIBRNPC	-666	-666	normal	skin	-666	adherent	-666	-666	-666	-666	-666
ASC	primary	ASC	-666	-666	primary	adipose	normal primary adipocyte stem cells	adherent	-666	-666	-666	-666	-666
CD34	primary	CD34	-666	-666	normal	bone	bone marrow	suspension	-666	-666	-666	-666	-666
PHH	primary	PHH	-666	-666	primary	liver	normal primary liver	-666	-666	CellzDirect	-666	-666	-666
SKB	primary	SKB	-666	-666	normal	muscle	myoblast	-666	CC-2580	Lonza	-666	-666	-666

## Sheet: B_approved_drugs_28_cells_DE
Table EV2B. Result of ACE2 differential expression analysis for the 989 clinically approved drugs in the 28 cell lines
drug	gene	logFC	average expression	t value	p value	adjusted p value	B
vorinostat	ACE2	0.210256	4.45329	7.53582	9.84689e-14	9.72872e-11	19.1224
tamoxifen	ACE2	0.193398	4.52519	4.16716	4.06738e-05	0.0180719	1.63298
isotretinoin	ACE2	-0.390481	4.06831	-4.34955	5.48743e-05	0.0180719	1.76955
mefloquine	ACE2	0.519758	4.15982	4.15167	0.000368817	0.0910979	-0.0129211
panobinostat	ACE2	0.309109	4.68953	3.47305	0.000744736	0.142282	-1.73096
eplerenone	ACE2	0.391687	4.60083	3.64687	0.000864061	0.142282	-0.918678
mitoxantrone	ACE2	-0.313113	4.34751	-3.29979	0.0014541	0.205236	-2.29413
norgestimate	ACE2	0.331173	4.48688	3.32186	0.00181297	0.220982	-1.31903
dexamethasone	ACE2	0.13688	4.36117	3.1081	0.00206412	0.220982	-1.80166
atorvastatin	ACE2	0.284476	4.40993	3.12303	0.00244967	0.220982	-1.88346
methyldopa	ACE2	-0.604544	3.50001	-4.31494	0.00246033	0.220982	-1.91305
ribavirin	ACE2	0.312058	4.16697	3.24674	0.00374259	0.30814	-1.794
glipizide	ACE2	-0.238645	4.077	-2.95179	0.00458528	0.326069	-2.07279
rifampicin	ACE2	0.210517	4.2753	2.90121	0.00462041	0.326069	-2.15056
gefitinib	ACE2	-0.209295	4.45297	-2.82317	0.00554921	0.351718	-2.37642
midostaurin	ACE2	-0.295282	4.24782	-2.93662	0.00569584	0.351718	-2.70231
phenazopyridine	ACE2	-0.275278	4.10247	-2.8442	0.0069367	0.393694	-2.37636
norethisterone	ACE2	0.127196	4.20707	2.72075	0.00750007	0.393694	-2.65953
crizotinib	ACE2	-0.253035	4.53042	-2.72017	0.00818253	0.393694	-3.09008
ponatinib	ACE2	-0.567585	4.69211	-2.96777	0.00837029	0.393694	-2.7815
famciclovir	ACE2	0.35326	4.46411	2.71855	0.00861275	0.393694	-2.90567
fludarabine	ACE2	-0.200769	4.21326	-2.66968	0.00876647	0.393694	-3.09794
neratinib	ACE2	0.294679	4.57276	2.59973	0.0116272	0.413423	-3.51741
etoposide	ACE2	-0.177046	3.96634	-2.57931	0.0116905	0.413423	-3.75055
dienestrol	ACE2	-0.151115	4.61872	-2.56026	0.0117342	0.413423	-2.89726
thioridazine	ACE2	0.109619	4.0711	2.53895	0.0118259	0.413423	-3.73671
ifenprodil	ACE2	0.514802	4.24962	2.71855	0.012372	0.413423	-3.15503
simvastatin	ACE2	0.203568	4.45222	2.52943	0.0125938	0.413423	-3.42301
baclofen	ACE2	-0.378885	3.61283	-3.14225	0.0127344	0.413423	-2.86524
etomidate	ACE2	0.308077	4.40267	2.56198	0.0132497	0.413423	-2.96561
pimozide	ACE2	0.270368	4.35309	2.52226	0.0133636	0.413423	-3.49837
flucloxacillin	ACE2	0.269412	4.45919	2.5722	0.0137515	0.413423	-2.96264
benzonatate	ACE2	0.210636	4.39365	2.52253	0.0138087	0.413423	-2.94716
econazole	ACE2	-0.277843	4.24601	-2.57249	0.0143971	0.418363	-2.99274
flutamide	ACE2	0.21566	4.3303	2.51095	0.0154725	0.426649	-3.07975
tropisetron	ACE2	0.169969	4.2877	2.46978	0.0155459	0.426649	-3.02955
pinacidil	ACE2	0.248675	4.29712	2.44673	0.0162189	0.430595	-3.10241
asenapine	ACE2	0.442756	4.02366	2.9875	0.0165614	0.430595	-2.90473
ouabain	ACE2	-0.21197	4.42951	-2.42944	0.0174263	0.441466	-4.35157
stiripentol	ACE2	0.593558	4.19331	2.59957	0.0179993	0.442241	-3.67357
rimonabant	ACE2	-0.564494	4.21833	-2.7373	0.0183521	0.442241	-2.99072
ixazomib	ACE2	0.366002	4.58106	2.45469	0.0195951	0.455736	-4.39155
estriol	ACE2	0.156915	4.59614	2.35043	0.0198347	0.455736	-3.32439
pazopanib	ACE2	-0.187414	4.61019	-2.38414	0.0209681	0.47083	-3.31788
parecoxib	ACE2	0.461671	4.30446	2.53757	0.0219294	0.481473	-3.28161
artesunate	ACE2	0.258938	4.43675	2.32006	0.0234068	0.486422	-4.47952
vemurafenib	ACE2	0.120119	4.52934	2.29233	0.0234978	0.486422	-4.16703
benzethonium	ACE2	0.451679	4.10076	2.74101	0.0236318	0.486422	-3.82695
quetiapine	ACE2	0.188811	4.39621	2.30851	0.0248272	0.500598	-3.56194
trihexyphenidyl	ACE2	0.304	4.02692	2.69921	0.0261988	0.51071	-3.93633
ambroxol	ACE2	0.290434	4.46479	2.29708	0.0263626	0.51071	-3.46122
molindone	ACE2	0.305436	4.29491	2.27659	0.0270703	0.512098	-3.40937
dofetilide	ACE2	0.234318	4.19078	2.40563	0.0284255	0.512098	-3.37389
azelastine	ACE2	-0.22675	3.90064	-2.33954	0.0285391	0.512098	-3.39981
azacitidine	ACE2	-0.338496	3.84563	-2.31154	0.0285488	0.512098	-4.27002
diltiazem	ACE2	0.134292	4.30406	2.20219	0.029074	0.512098	-3.53898
topotecan	ACE2	-0.320513	4.38736	-2.27077	0.029879	0.512098	-4.30318
clomifene	ACE2	0.161558	4.5287	2.18999	0.0304786	0.512098	-4.07131
ethotoin	ACE2	0.310986	4.36876	2.25198	0.0305808	0.512098	-3.52008
alprenolol	ACE2	0.206654	4.35551	2.21539	0.0318439	0.516226	-3.58688
perphenazine	ACE2	0.285578	4.35417	2.1943	0.0320439	0.516226	-4.0243
cisapride	ACE2	0.146429	4.31901	2.16385	0.0333191	0.516226	-3.60818
bupropion	ACE2	-0.160662	4.13427	-2.16128	0.033396	0.516226	-3.59488
rosiglitazone	ACE2	0.149002	4.21196	2.1572	0.0336014	0.516226	-3.72996
voriconazole	ACE2	0.181451	4.42789	2.16664	0.0346253	0.516226	-3.89238
gemfibrozil	ACE2	0.136356	4.11253	2.13428	0.0355424	0.516226	-3.65657
fluphenazine	ACE2	0.135984	4.41733	2.11854	0.0356186	0.516226	-4.0814
vancomycin	ACE2	-0.373317	3.68826	-2.49597	0.0357601	0.516226	-4.23097
dipyridamole	ACE2	0.210885	4.35222	2.14308	0.0360522	0.516226	-3.65762
propofol	ACE2	0.183415	4.41619	2.15142	0.0372659	0.517787	-3.63665
levobunolol	ACE2	0.391262	4.18763	2.47728	0.037933	0.517787	-4.15373
fluvastatin	ACE2	0.192323	4.45806	2.12396	0.0381997	0.517787	-4.27667
phentermine	ACE2	0.457387	4.61684	2.14355	0.0382575	0.517787	-3.82743
rivaroxaban	ACE2	0.241723	4.65999	2.1321	0.0401294	0.522112	-4.09062
anagrelide	ACE2	-0.186626	4.20849	-2.09968	0.0404686	0.522112	-3.70422
methotrexate	ACE2	-0.208977	3.9738	-2.08441	0.0409493	0.522112	-4.51442
digitoxin	ACE2	-0.297737	4.36374	-2.13496	0.0411285	0.522112	-4.87167
pidotimod	ACE2	-0.311936	3.91766	-2.21083	0.0413115	0.522112	-3.862
kanamycin	ACE2	0.536585	4.07057	2.38563	0.0419954	0.522112	-3.55588
josamycin	ACE2	0.444806	4.02468	2.38696	0.0432012	0.522112	-3.57455
ciclopirox	ACE2	0.32515	4.03749	2.3553	0.0440353	0.522112	-4.42385
parthenolide	ACE2	0.144481	4.43629	2.0278	0.0447621	0.522112	-4.50453
metaxalone	ACE2	-0.201909	4.25118	-2.07048	0.0458703	0.522112	-3.82892
lovastatin	ACE2	0.232389	4.39018	2.03459	0.0460652	0.522112	-4.37982
ropinirole	ACE2	0.265339	4.40374	2.0555	0.0461585	0.522112	-3.84628
cinchocaine	ACE2	0.599556	4.10206	2.32247	0.0469576	0.522112	-4.30727
etodolac	ACE2	0.187927	4.4129	2.0075	0.0476998	0.522112	-3.84527
betaxolol	ACE2	0.172813	4.32315	2.02213	0.0479728	0.522112	-3.80745
moexipril	ACE2	0.149047	4.36233	2.03339	0.0484292	0.522112	-3.83847
raloxifene	ACE2	0.108979	4.79315	1.97973	0.0488349	0.522112	-4.84833
timolol	ACE2	0.320759	4.35442	2.01327	0.0490012	0.522112	-3.81301
mianserin	ACE2	-0.148188	4.10503	-2.00844	0.0509226	0.522112	-3.83937
triamterene	ACE2	-0.105503	4.1547	-1.97054	0.0511412	0.522112	-4.3197
cilostazol	ACE2	0.420644	4.52685	1.99903	0.0515943	0.522112	-3.91012
orlistat	ACE2	0.242607	4.19493	2.08709	0.0526902	0.522112	-4.44983
sonidegib	ACE2	-0.145603	4.20882	-1.98875	0.05315	0.522112	-4.41053
moclobemide	ACE2	-0.279231	3.85261	-2.03872	0.0532987	0.522112	-4.06364
nadolol	ACE2	0.11418	4.29	1.94564	0.054654	0.522112	-4.03289
idelalisib	ACE2	-0.826858	3.49316	-2.47993	0.0547775	0.522112	-4.46772
naproxen	ACE2	-0.123666	4.06	-1.95158	0.0549968	0.522112	-4.02057
somatostatin	ACE2	0.247953	4.66311	1.98546	0.0550133	0.522112	-4.33977
fosinopril	ACE2	0.521138	4.19958	2.05508	0.0552731	0.522112	-4.21471
tigecycline	ACE2	-0.208711	4.11548	-1.9384	0.0558623	0.522112	-4.93482
reserpine	ACE2	0.158734	4.40385	1.96629	0.0559518	0.522112	-4.37799
benazepril	ACE2	0.265367	4.3689	1.94331	0.056859	0.522112	-3.92079
chlorphenamine	ACE2	0.147074	4.39599	1.92361	0.0569487	0.522112	-3.93868
cefpodoxime	ACE2	0.483907	4.31558	2.049	0.0571637	0.522112	-4.11881
arbutin	ACE2	-0.496654	3.74367	-2.18078	0.0581852	0.522112	-3.79545
ifosfamide	ACE2	0.339433	4.16171	2.18759	0.0587021	0.522112	-4.19471
droperidol	ACE2	0.157377	4.31828	1.92892	0.0590198	0.522112	-3.92499
remoxipride	ACE2	0.267524	4.35139	1.94213	0.0594119	0.522112	-3.92281
sulfadoxine	ACE2	0.308387	4.14619	2.16935	0.0595172	0.522112	-3.80235
aliskiren	ACE2	0.187388	4.48184	1.93217	0.0604946	0.522112	-3.95172
tacrolimus	ACE2	0.22315	4.44738	1.90224	0.0606123	0.522112	-4.14149
benzatropine	ACE2	0.195971	4.05213	1.96812	0.0607721	0.522112	-3.98341
itraconazole	ACE2	0.196627	4.31114	1.90284	0.0613835	0.522818	-4.2044
minocycline	ACE2	-0.302069	3.65124	-2.13445	0.0633772	0.533949	-3.91427
nicotine	ACE2	0.194067	4.24343	1.89591	0.0645859	0.533949	-3.97416
thalidomide	ACE2	0.165863	4.2879	1.86482	0.0648296	0.533949	-4.31746
biotin	ACE2	-0.195589	4.14511	-1.88879	0.0648521	0.533949	-4.18174
carbidopa	ACE2	-0.173018	4.21682	-1.8993	0.0656278	0.53587	-4.10308
chloroxine	ACE2	0.175764	4.32049	1.88038	0.0664319	0.537242	-4.52865
penbutolol	ACE2	-0.296771	3.84361	-2.09658	0.0670305	0.537242	-3.90156
nintedanib	ACE2	-0.280865	4.7962	-1.94809	0.0674271	0.537242	-4.39809
pramipexole	ACE2	-0.194321	3.95276	-1.86625	0.0680378	0.53777	-4.00986
novobiocin	ACE2	0.328033	4.15601	2.07104	0.0696353	0.541027	-4.22752
protriptyline	ACE2	0.193131	4.42944	1.85233	0.070447	0.541027	-4.16866
bosentan	ACE2	-0.263421	3.80486	-1.89164	0.0713288	0.541027	-4.02419
estradiol	ACE2	0.0803259	4.66072	1.80538	0.0719378	0.541027	-4.46831
halcinonide	ACE2	0.188548	4.17599	1.83505	0.0731622	0.541027	-4.16747
cefepime	ACE2	-0.286729	3.84863	-2.0324	0.0737317	0.541027	-3.94861
sulfamethizole	ACE2	1.06084	4.40534	2.05838	0.0739012	0.541027	-4.4378
lapatinib	ACE2	0.153235	4.62032	1.80284	0.0748048	0.541027	-4.51293
niclosamide	ACE2	-0.135172	4.23006	-1.79069	0.0759348	0.541027	-5.59874
flavoxate	ACE2	0.147397	4.38194	1.81726	0.0760134	0.541027	-4.06994
bifonazole	ACE2	-0.205636	3.97081	-1.88921	0.0764102	0.541027	-4.11973
phenoxybenzamine	ACE2	0.193207	4.25898	1.79006	0.0772971	0.541027	-4.3849
cyclopentolate	ACE2	0.113917	4.4076	1.80245	0.0780353	0.541027	-4.08911
suprofen	ACE2	-0.330204	3.82689	-1.99324	0.0781029	0.541027	-4.23871
etofenamate	ACE2	0.379129	4.06448	1.98979	0.0795447	0.541027	-4.24867
ropivacaine	ACE2	-0.16422	3.81442	-1.8542	0.0803148	0.541027	-4.25008
benfotiamine	ACE2	0.31615	4.03299	1.98442	0.0803332	0.541027	-4.025
bendroflumethiazide	ACE2	0.184978	4.25668	1.77442	0.0810011	0.541027	-4.39275
sulbactam	ACE2	-0.427735	3.69319	-2.00158	0.0813386	0.541027	-4.02571
cyanocobalamin	ACE2	-0.408079	3.67088	-1.96604	0.0815915	0.541027	-4.31357
benzydamine	ACE2	0.172459	4.31945	1.77788	0.0816445	0.541027	-4.13664
methocarbamol	ACE2	0.182708	4.32	1.77579	0.0831921	0.541027	-4.12642
methazolamide	ACE2	-0.243926	3.83218	-1.80671	0.0835251	0.541027	-4.16505
maraviroc	ACE2	0.31091	4.46769	1.7618	0.0847182	0.541027	-4.57285
fenoldopam	ACE2	-0.154877	4.15964	-1.75426	0.0856673	0.541027	-4.15771
abiraterone	ACE2	-0.235888	3.82106	-1.82044	0.085788	0.541027	-4.20027
nabumetone	ACE2	0.408697	4.4389	1.76321	0.086526	0.541027	-4.52715
neomycin	ACE2	-0.263744	3.67041	-1.94042	0.0865813	0.541027	-4.349
nilotinib	ACE2	-0.149184	4.68508	-1.73567	0.0865823	0.541027	-4.78566
idebenone	ACE2	-0.14433	3.94185	-1.79126	0.0866038	0.541027	-4.24579
carteolol	ACE2	0.24551	4.42922	1.75499	0.086643	0.541027	-4.15515
tioconazole	ACE2	-0.407885	3.59833	-1.93961	0.0866724	0.541027	-4.30978
guanethidine	ACE2	-0.385056	3.60975	-1.93842	0.0869404	0.541027	-4.15053
metyrapone	ACE2	-0.130504	4.1693	-1.75906	0.0870682	0.541027	-4.2302
gemcitabine	ACE2	0.241934	4.11613	1.87171	0.0888411	0.548594	-4.67079
oxaprozin	ACE2	0.109838	4.35422	1.72057	0.0898139	0.551156	-4.20757
guaiacol	ACE2	0.337004	4.1605	1.90527	0.0906758	0.553011	-4.33827
demeclocycline	ACE2	0.579213	4.2103	1.75808	0.091919	0.55442	-4.28137
acebutolol	ACE2	0.201806	4.02789	1.75476	0.0927371	0.55442	-4.26088
mestranol	ACE2	0.136821	4.32526	1.69007	0.0936564	0.55442	-4.39448
letrozole	ACE2	0.174163	4.2737	1.70736	0.0939857	0.55442	-4.19379
rifapentine	ACE2	0.219953	4.12622	1.71924	0.0942539	0.55442	-4.21343
hydroflumethiazide	ACE2	0.278543	4.32975	1.70404	0.0942738	0.55442	-4.21119
miconazole	ACE2	-0.33161	3.63647	-1.87666	0.0951848	0.556465	-4.27052
guanadrel	ACE2	-0.273342	3.73825	-1.88649	0.0962778	0.559544	-4.39202
chlorprothixene	ACE2	0.191615	4.32272	1.68658	0.0986267	0.569843	-4.87951
haloperidol	ACE2	-0.147198	4.02735	-1.67817	0.0993299	0.56997	-4.24809
lansoprazole	ACE2	0.273009	4.32574	1.69428	0.100099	0.56997	-4.5442
acetylcholine	ACE2	-0.249848	3.81408	-1.73366	0.100379	0.56997	-4.33823
iloperidone	ACE2	0.243332	4.69014	1.67673	0.103083	0.578448	-4.72283
cefixime	ACE2	0.145546	4.22242	1.65782	0.103291	0.578448	-4.34393
midodrine	ACE2	0.116376	4.22138	1.6444	0.103629	0.578448	-4.58825
teicoplanin	ACE2	0.171271	4.61987	1.66942	0.104217	0.578463	-4.54072
prilocaine	ACE2	0.162867	3.98138	1.68421	0.105217	0.579527	-4.2563
homatropine	ACE2	0.107183	4.34839	1.62543	0.106744	0.579527	-4.57778
betahistine	ACE2	0.213154	4.41305	1.64879	0.106764	0.579527	-4.25298
dasatinib	ACE2	-0.159042	4.44034	-1.63225	0.108353	0.579527	-5.27149
fluticasone	ACE2	-0.14552	4.24707	-1.62291	0.1086	0.579527	-4.82659
amifostine	ACE2	-0.417156	3.69877	-1.7545	0.108711	0.579527	-4.33552
enzalutamide	ACE2	-0.746725	3.53323	-1.88101	0.108934	0.579527	-4.87967
tofacitinib	ACE2	-0.175305	4.32371	-1.644	0.109996	0.579527	-4.62733
bromocriptine	ACE2	-0.0951839	4.23428	-1.61022	0.1103	0.579527	-4.75349
dextromethorphan	ACE2	-0.159797	4.24036	-1.61266	0.110402	0.579527	-4.47682
carbimazole	ACE2	-0.210333	3.76975	-1.7753	0.110861	0.579527	-4.33843
pravastatin	ACE2	0.0878589	4.34933	1.59549	0.113351	0.589427	-4.6438
safinamide	ACE2	0.197213	4.65667	1.62191	0.11414	0.590421	-4.60014
tramadol	ACE2	0.124451	4.28768	1.60207	0.115231	0.592958	-4.33088
pentoxifylline	ACE2	0.136678	4.29664	1.59237	0.116768	0.595151	-4.38863
cloperastine	ACE2	0.204583	3.97721	1.7593	0.116862	0.595151	-4.27797
desoximetasone	ACE2	0.293886	4.3608	1.58633	0.118422	0.597133	-4.55394
probenecid	ACE2	0.137196	4.19844	1.57726	0.11846	0.597133	-4.50884
leflunomide	ACE2	-0.148738	4.16841	-1.58481	0.119589	0.599764	-4.85413
rucaparib	ACE2	0.300215	4.46234	1.57889	0.121152	0.603772	-4.74325
doxercalciferol	ACE2	-0.200386	4.31513	-1.58958	0.122172	0.603772	-4.55818
ezetimibe	ACE2	0.283702	4.44366	1.57027	0.122221	0.603772	-4.65084
ibrutinib	ACE2	-0.252836	4.83029	-1.61589	0.123134	0.605255	-4.62839
loxapine	ACE2	0.161365	4.27424	1.55124	0.126133	0.615176	-4.74367
nifedipine	ACE2	0.104932	4.29386	1.54147	0.126398	0.615176	-5.08296
phenylpropanolamine	ACE2	0.415885	3.96144	1.70708	0.12733	0.616675	-4.62452
tretinoin	ACE2	-0.0828418	4.35985	-1.52663	0.128804	0.620771	-5.08634
dosulepin	ACE2	0.147722	4.46884	1.54451	0.130822	0.62343	-4.41175
rimantadine	ACE2	0.267207	4.0543	1.56535	0.130929	0.62343	-4.36007
terfenadine	ACE2	0.140074	4.38491	1.53562	0.131994	0.62343	-5.03454
capecitabine	ACE2	0.328178	4.57591	1.54409	0.132189	0.62343	-4.45922
pirlindole	ACE2	0.185846	4.32748	1.53858	0.132752	0.62343	-4.41612
trimethadione	ACE2	0.2201	3.98497	1.65698	0.133471	0.62343	-4.30505
carbinoxamine	ACE2	0.221923	4.36955	1.52205	0.133772	0.62343	-4.44634
cladribine	ACE2	0.130268	3.99436	1.52766	0.134599	0.624337	-5.39452
warfarin	ACE2	0.100489	4.34243	1.49747	0.138068	0.633674	-4.57989
prochlorperazine	ACE2	-0.100088	4.25176	-1.50381	0.138479	0.633674	-5.03428
oxytetracycline	ACE2	0.256365	3.93046	1.64058	0.138536	0.633674	-4.48622
pirenzepine	ACE2	0.193172	4.39188	1.50608	0.139559	0.635411	-4.45707
ranolazine	ACE2	0.0945889	4.30493	1.48822	0.142447	0.643788	-4.79542
reboxetine	ACE2	0.13337	4.27975	1.48531	0.143295	0.643788	-4.45741
desipramine	ACE2	0.1599	4.34507	1.48261	0.143354	0.643788	-4.79259
dopamine	ACE2	-0.116112	4.31749	-1.46781	0.145148	0.648899	-4.69608
perospirone	ACE2	0.231518	4.18938	1.52097	0.147249	0.654431	-4.39069
hexylresorcinol	ACE2	-0.167317	4.2048	-1.48526	0.148049	0.654431	-4.69966
donepezil	ACE2	0.148713	4.38038	1.46439	0.149018	0.654431	-4.70013
chloroquine	ACE2	0.102992	4.33497	1.45394	0.149035	0.654431	-5.04413
zolmitriptan	ACE2	-0.122979	4.16396	-1.45506	0.151714	0.663245	-4.43734
valaciclovir	ACE2	0.4845	4.25626	1.4788	0.153246	0.664916	-4.51336
pefloxacin	ACE2	0.38663	4.24778	1.48053	0.153442	0.664916	-4.41633
chlormezanone	ACE2	-0.271085	3.66673	-1.56572	0.154426	0.666258	-4.4551
testosterone	ACE2	0.125501	4.29104	1.43133	0.155371	0.667172	-5.1032
phenindione	ACE2	-0.219692	3.76507	-1.55241	0.155989	0.667172	-4.41033
duloxetine	ACE2	-0.105325	4.14408	-1.42172	0.159636	0.669213	-4.93737
tolazamide	ACE2	0.137195	4.26589	1.41196	0.160233	0.669213	-4.93822
nicergoline	ACE2	0.110444	4.29744	1.4248	0.161178	0.669213	-4.453
nafcillin	ACE2	0.118692	4.13342	1.41293	0.161777	0.669213	-4.81727
pantoprazole	ACE2	0.146421	4.36541	1.41709	0.162691	0.669213	-4.73589
flumazenil	ACE2	0.127449	4.36689	1.41497	0.16307	0.669213	-4.5555
eprosartan	ACE2	0.169922	4.02397	1.45474	0.16313	0.669213	-4.46939
flucytosine	ACE2	0.192659	4.14547	1.43776	0.164159	0.669213	-4.56449
bezafibrate	ACE2	0.211788	4.31294	1.40973	0.164723	0.669213	-4.49266
thiotepa	ACE2	0.218622	4.49746	1.41436	0.165074	0.669213	-4.99213
dicoumarol	ACE2	-0.23105	3.75939	-1.52221	0.165131	0.669213	-4.4866
spectinomycin	ACE2	-0.189364	3.85947	-1.43125	0.165376	0.669213	-4.79014
doxapram	ACE2	0.247133	4.02009	1.44214	0.166155	0.669213	-4.46095
alfacalcidol	ACE2	0.405982	4.12369	1.42475	0.167388	0.669213	-4.93485
ritonavir	ACE2	-0.152082	3.92795	-1.41109	0.167931	0.669213	-4.49655
nizatidine	ACE2	0.106016	4.32107	1.38958	0.167948	0.669213	-4.855
ibuprofen	ACE2	0.161512	4.24673	1.40204	0.167981	0.669213	-4.66898
diflorasone	ACE2	0.12636	4.34163	1.39075	0.172026	0.677949	-4.74158
trimebutine	ACE2	0.511314	4.32928	1.42944	0.172079	0.677949	-4.45372
clofazimine	ACE2	-0.182835	3.82221	-1.41048	0.172617	0.677949	-4.65708
fluvoxamine	ACE2	0.136931	4.26681	1.38056	0.172918	0.677949	-4.67423
ethionamide	ACE2	-0.218542	3.76565	-1.4759	0.175456	0.681456	-4.51607
bupivacaine	ACE2	-0.332685	3.63593	-1.48156	0.175777	0.681456	-4.48855
palonosetron	ACE2	0.207486	4.00027	1.40648	0.175929	0.681456	-4.65527
metaraminol	ACE2	0.287415	3.94598	1.4732	0.176572	0.681456	-4.79218
sulfacetamide	ACE2	-0.122152	3.85514	-1.36716	0.177268	0.681481	-4.59754
milnacipran	ACE2	0.179046	4.16315	1.4012	0.180031	0.689423	-4.46557
dexbrompheniramine	ACE2	0.43122	4.28923	1.39509	0.181953	0.690292	-4.48622
flupentixol	ACE2	0.14186	4.35971	1.35897	0.182644	0.690292	-5.2413
methimazole	ACE2	0.173283	4.00734	1.3716	0.183321	0.690292	-4.51633
diphenoxylate	ACE2	-0.208839	3.96921	-1.3847	0.184462	0.690292	-4.96013
dydrogesterone	ACE2	0.0940883	4.28995	1.34574	0.184596	0.690292	-4.68158
thioproperazine	ACE2	-0.16145	4.19784	-1.34721	0.185727	0.690292	-4.95336
oxyphenonium	ACE2	0.306517	4.0432	1.37574	0.186527	0.690292	-4.49569
ticlopidine	ACE2	-0.111108	4.23327	-1.33861	0.18668	0.690292	-4.64349
ticarcillin	ACE2	0.326721	4.15536	1.43514	0.187444	0.690292	-4.46104
ampicillin	ACE2	-0.13088	3.8345	-1.3546	0.188282	0.690292	-4.49388
busulfan	ACE2	-0.166561	3.81666	-1.35318	0.188837	0.690292	-4.78949
promazine	ACE2	0.139305	4.37151	1.32384	0.188994	0.690292	-5.39317
clopidogrel	ACE2	0.186259	4.38207	1.35206	0.189659	0.690292	-4.63727
trimethoprim	ACE2	-0.211752	3.6964	-1.42159	0.19079	0.690292	-4.48659
teniposide	ACE2	-0.155129	4.25411	-1.33128	0.191327	0.690292	-6.00974
nateglinide	ACE2	0.145124	4.3792	1.32369	0.191783	0.690292	-4.56592
sitagliptin	ACE2	-0.167067	4.33325	-1.33269	0.192136	0.690292	-4.89627
pindolol	ACE2	-0.102293	4.25695	-1.31075	0.196759	0.692319	-4.65522
caffeine	ACE2	-0.100831	4.1917	-1.30646	0.196942	0.692319	-4.87965
meclocycline	ACE2	-0.115739	4.18503	-1.30806	0.196964	0.692319	-4.62792
metoclopramide	ACE2	0.126513	4.2919	1.31106	0.197149	0.692319	-4.66107
orciprenaline	ACE2	-0.107559	3.87455	-1.3037	0.197896	0.692319	-5.17742
fenbufen	ACE2	0.201389	4.32729	1.30062	0.200083	0.692319	-4.55047
crotamiton	ACE2	0.182478	4.33503	1.2952	0.200708	0.692319	-4.87011
tranylcypromine	ACE2	0.149898	4.25724	1.29456	0.201123	0.692319	-4.6692
sumatriptan	ACE2	0.144639	4.08633	1.31273	0.202499	0.692319	-4.52755
felbamate	ACE2	-0.111415	4.24745	-1.29069	0.202533	0.692319	-4.6948
troleandomycin	ACE2	0.255981	3.93027	1.38081	0.203249	0.692319	-4.99462
nortriptyline	ACE2	-0.13006	4.17596	-1.29292	0.203482	0.692319	-5.45596
amlexanox	ACE2	0.203379	4.17531	1.32591	0.203523	0.692319	-4.9678
chlorcyclizine	ACE2	0.218467	3.98415	1.381	0.203788	0.692319	-4.73575
physostigmine	ACE2	-0.121816	4.21524	-1.28709	0.20379	0.692319	-4.68446
chlorambucil	ACE2	0.163314	4.31267	1.28433	0.203912	0.692319	-5.30058
saquinavir	ACE2	0.118281	4.27378	1.27737	0.206174	0.695643	-4.77932
bromperidol	ACE2	-0.233292	3.75827	-1.36724	0.206299	0.695643	-4.51113
amlodipine	ACE2	0.139424	4.28807	1.27047	0.209015	0.698477	-5.52775
oxybuprocaine	ACE2	-0.110098	4.15493	-1.27291	0.209195	0.698477	-4.64268
prazosin	ACE2	0.0766179	4.29653	1.27028	0.20926	0.698477	-4.64477
methenamine	ACE2	-0.258371	3.86281	-1.3571	0.210282	0.699523	-4.52933
cefazolin	ACE2	-0.143238	3.8572	-1.28545	0.211598	0.701541	-4.53238
darifenacin	ACE2	-0.217079	3.88346	-1.34517	0.212759	0.70303	-4.51132
diazoxide	ACE2	0.110595	4.2102	1.25521	0.21493	0.706361	-4.83107
irinotecan	ACE2	-0.133733	4.10089	-1.25153	0.215967	0.706361	-5.79991
mephentermine	ACE2	0.181272	4.42046	1.24991	0.217841	0.706361	-4.90343
apomorphine	ACE2	-0.264819	3.66987	-1.3356	0.218687	0.706361	-4.54634
clemastine	ACE2	-0.0942378	4.29494	-1.24147	0.220759	0.706361	-5.30824
pivmecillinam	ACE2	-0.127485	4.19533	-1.23886	0.221712	0.706361	-4.62194
fluconazole	ACE2	0.124852	4.28271	1.23718	0.221818	0.706361	-4.78762
belinostat	ACE2	0.243284	4.63362	1.24119	0.223693	0.706361	-6.11413
theophylline	ACE2	0.225431	4.087	1.23042	0.224142	0.706361	-4.57412
acetylcysteine	ACE2	0.183696	4.11237	1.29591	0.225121	0.706361	-4.53409
diflunisal	ACE2	0.174029	4.2934	1.22594	0.225377	0.706361	-4.97579
liothyronine	ACE2	-0.103291	4.18291	-1.23261	0.225742	0.706361	-4.94805
ephedrine	ACE2	0.222815	4.45289	1.23035	0.226021	0.706361	-5.02702
tolnaftate	ACE2	-0.254419	3.67507	-1.30335	0.226629	0.706361	-5.30287
tranilast	ACE2	-0.0754323	4.05389	-1.21569	0.22697	0.706361	-4.78643
isradipine	ACE2	0.133907	4.30073	1.21925	0.227683	0.706361	-4.72193
ibudilast	ACE2	-0.0813756	4.21782	-1.22142	0.227778	0.706361	-5.12574
toremifene	ACE2	0.088498	4.62923	1.20251	0.231306	0.706361	-5.70902
cytarabine	ACE2	0.242216	4.15542	1.23144	0.231569	0.706361	-5.50453
terbutaline	ACE2	-0.125504	3.83719	-1.22695	0.23193	0.706361	-4.58508
acarbose	ACE2	-0.0937527	4.29669	-1.20374	0.232001	0.706361	-4.84403
flumethasone	ACE2	0.269785	4.03315	1.2995	0.233021	0.706361	-4.55744
pyrvinium	ACE2	0.279125	3.90171	1.26808	0.233149	0.706361	-5.77799
tetracaine	ACE2	0.215208	3.98252	1.28166	0.234027	0.706361	-4.53539
trifluoperazine	ACE2	0.122352	4.37771	1.18948	0.235819	0.706361	-5.83145
amsacrine	ACE2	0.329562	4.57042	1.2049	0.236461	0.706361	-5.76956
halofantrine	ACE2	-0.197254	3.89337	-1.26927	0.236775	0.706361	-5.10128
sunitinib	ACE2	-0.147339	4.46057	-1.20324	0.237284	0.706361	-5.42281
fenoprofen	ACE2	-0.280375	3.73473	-1.26593	0.238573	0.706361	-4.55418
afatinib	ACE2	0.120255	4.57269	1.19387	0.238963	0.706361	-5.86789
amantadine	ACE2	-0.107733	4.26703	-1.19461	0.239163	0.706361	-4.68573
kinetin	ACE2	0.181358	3.9656	1.26385	0.239417	0.706361	-4.54672
praziquantel	ACE2	-0.121136	4.20119	-1.1924	0.2395	0.706361	-5.26051
entacapone	ACE2	0.22825	4.04294	1.20416	0.241169	0.706361	-4.56984
captopril	ACE2	0.149626	3.99103	1.18468	0.24136	0.706361	-4.81506
alosetron	ACE2	0.260275	4.26747	1.21959	0.241627	0.706361	-4.55362
nimesulide	ACE2	0.128969	4.2379	1.1871	0.241943	0.706361	-4.74278
spironolactone	ACE2	0.0906754	4.07484	1.18152	0.242004	0.706361	-5.0766
pirfenidone	ACE2	0.116481	4.22161	1.18502	0.24268	0.706361	-4.69967
clonidine	ACE2	0.0981848	4.27287	1.17466	0.242844	0.706361	-5.19817
cabergoline	ACE2	0.0786207	4.31619	1.17648	0.24308	0.706361	-4.9664
propafenone	ACE2	0.0697315	4.18157	1.17348	0.243816	0.706422	-5.37554
emedastine	ACE2	0.215475	3.98265	1.24852	0.245431	0.706595	-4.55056
articaine	ACE2	0.104292	4.28448	1.18062	0.245787	0.706595	-4.6892
fenoterol	ACE2	0.115324	4.29027	1.17488	0.246107	0.706595	-4.75818
dequalinium	ACE2	0.265144	3.93485	1.24682	0.246736	0.706595	-5.34695
quinine	ACE2	0.171567	4.39801	1.16935	0.248237	0.70884	-5.35233
bambuterol	ACE2	-0.227798	3.68838	-1.23741	0.249446	0.709338	-5.12198
daunorubicin	ACE2	-0.135503	4.32914	-1.15474	0.251552	0.709338	-6.9317
erythromycin	ACE2	0.12186	4.24991	1.15007	0.253206	0.709338	-5.29993
olanzapine	ACE2	-0.125209	3.98653	-1.16909	0.254466	0.709338	-4.64297
ceforanide	ACE2	0.0828608	4.24977	1.15572	0.254529	0.709338	-4.74255
trifluridine	ACE2	0.168262	4.38128	1.17601	0.255133	0.709338	-5.24271
thiothixene	ACE2	0.116186	4.3431	1.15207	0.25528	0.709338	-5.79352
fluocinonide	ACE2	-0.117284	3.86205	-1.16554	0.255343	0.709338	-4.61098
montelukast	ACE2	0.114129	4.01647	1.15564	0.255527	0.709338	-4.92922
ganciclovir	ACE2	-0.118006	3.89514	-1.16427	0.255967	0.709338	-4.59664
nystatin	ACE2	0.181909	3.96587	1.2156	0.256309	0.709338	-4.55727
sulconazole	ACE2	0.158782	4.40387	1.1451	0.258689	0.713925	-5.4734
cefmetazole	ACE2	-0.201942	3.77395	-1.20179	0.260645	0.715614	-4.91636
carvedilol	ACE2	0.0869926	4.36976	1.13065	0.262568	0.715614	-5.35291
fomepizole	ACE2	-0.201433	3.7742	-1.19725	0.2628	0.715614	-4.56769
ethosuximide	ACE2	-0.239969	3.68229	-1.2002	0.262807	0.715614	-5.17164
cinalukast	ACE2	0.123124	4.37402	1.13583	0.264075	0.715614	-4.63207
epirizole	ACE2	0.0715462	4.23669	1.12311	0.264593	0.715614	-5.05611
chlorzoxazone	ACE2	-0.334852	3.63485	-1.19557	0.265419	0.715614	-4.57039
mometasone	ACE2	0.0959568	4.36685	1.12707	0.265835	0.715614	-5.36727
sparfloxacin	ACE2	0.241154	4.11257	1.18508	0.267257	0.715614	-4.86969
albendazole	ACE2	0.100839	4.31048	1.11839	0.267597	0.715614	-5.83612
cetirizine	ACE2	-0.095625	4.18696	-1.11906	0.268001	0.715614	-4.80201
loxoprofen	ACE2	0.301207	4.22423	1.14567	0.268666	0.715614	-4.59461
modafinil	ACE2	0.103344	4.29664	1.11531	0.269507	0.715614	-4.77124
methantheline	ACE2	0.108315	4.37864	1.11831	0.269833	0.715614	-5.04516
oxacillin	ACE2	0.270133	4.00998	1.17735	0.270501	0.715614	-4.78215
rifaximin	ACE2	0.159507	4.15338	1.14006	0.27089	0.715614	-5.2288
pergolide	ACE2	0.125233	4.31184	1.10854	0.272071	0.716816	-4.89715
vidarabine	ACE2	-0.105987	3.8677	-1.12003	0.273954	0.718239	-4.63623
atracurium	ACE2	0.162474	3.99487	1.11853	0.275721	0.718239	-5.10187
formestane	ACE2	0.0803291	4.36013	1.10513	0.275748	0.718239	-4.75531
naphazoline	ACE2	0.118844	4.30117	1.10541	0.276131	0.718239	-4.6897
entecavir	ACE2	0.132227	4.72321	1.10782	0.276246	0.718239	-5.11146
pilocarpine	ACE2	-0.115286	3.95637	-1.11212	0.277696	0.719393	-4.68016
betamethasone	ACE2	-0.0720331	4.31523	-1.09277	0.278146	0.719393	-5.40509
colchicine	ACE2	-0.160029	4.18013	-1.13274	0.279821	0.720055	-5.7485
pramocaine	ACE2	-0.224979	3.76243	-1.15575	0.27986	0.720055	-4.57581
cefdinir	ACE2	-0.169836	3.83765	-1.09902	0.282335	0.723655	-4.8439
aminophylline	ACE2	0.164554	4.07427	1.14626	0.283161	0.723655	-4.5811
flurandrenolide	ACE2	0.199867	3.97485	1.1465	0.283504	0.723655	-4.57722
thiocolchicoside	ACE2	-0.144552	4.06506	-1.08747	0.284694	0.723655	-5.183
diphenylpyraline	ACE2	-0.117883	3.81597	-1.14319	0.284921	0.723655	-4.58569
methysergide	ACE2	-0.0751909	4.30507	-1.07238	0.286777	0.72551	-5.30092
imipramine	ACE2	0.0812202	4.17882	1.0699	0.28712	0.72551	-4.97178
nilutamide	ACE2	0.105205	4.38598	1.07673	0.288093	0.726112	-5.07146
domperidone	ACE2	0.141305	4.4588	1.07207	0.290145	0.729424	-5.02886
azathioprine	ACE2	0.175909	4.20819	1.0638	0.292351	0.733103	-5.4827
griseofulvin	ACE2	0.256101	4.02799	1.06758	0.296742	0.742232	-4.63387
pyridoxine	ACE2	0.233471	3.99165	1.10691	0.298891	0.745717	-5.67103
zuclopenthixol	ACE2	-0.0820028	4.21751	-1.04597	0.300724	0.747096	-5.09989
gabapentin	ACE2	-0.181121	3.90144	-1.10082	0.300956	0.747096	-4.59761
cisplatin	ACE2	0.25155	4.13042	1.18236	0.30293	0.748853	-4.57765
indapamide	ACE2	0.0745346	4.09826	1.03592	0.303409	0.748853	-4.95742
ketorolac	ACE2	0.183457	4.35835	1.03727	0.303937	0.748853	-4.99058
moxisylyte	ACE2	0.0964517	4.34719	1.03813	0.305773	0.749442	-5.1252
curcumin	ACE2	0.0959283	4.18883	1.02588	0.306207	0.749442	-6.17307
rizatriptan	ACE2	-0.0800998	4.26176	-1.03254	0.306452	0.749442	-4.82397
irbesartan	ACE2	0.0679263	4.33577	1.0269	0.309066	0.750604	-5.48652
cefalotin	ACE2	0.152975	3.9514	1.08321	0.309831	0.750604	-4.59626
edrophonium	ACE2	-0.160512	3.81969	-1.03561	0.31091	0.750604	-4.93523
levothyroxine	ACE2	-0.224292	3.76277	-1.0772	0.311056	0.750604	-5.0757
pralidoxime	ACE2	-0.205563	3.88921	-1.07559	0.311473	0.750604	-4.62268
anastrozole	ACE2	-0.142895	3.85112	-1.0335	0.311485	0.750604	-4.63111
chlorothiazide	ACE2	0.407219	4.00589	1.0809	0.312508	0.750803	-4.58956
roxithromycin	ACE2	0.257279	4.12064	1.07066	0.313688	0.750803	-4.61164
scopolamine	ACE2	0.0864059	4.28384	1.01072	0.313848	0.750803	-5.31252
acipimox	ACE2	0.219438	3.98464	1.06478	0.316236	0.754688	-4.61477
practolol	ACE2	0.142239	4.37752	1.01137	0.31717	0.755095	-5.11555
memantine	ACE2	0.187404	4.14685	1.01113	0.318761	0.757056	-4.71138
haloprogin	ACE2	0.201488	3.97566	1.05037	0.322134	0.763234	-5.48681
mecamylamine	ACE2	-0.171804	3.90609	-1.04957	0.32332	0.76421	-4.61785
lamotrigine	ACE2	0.109337	4.23442	0.993287	0.325487	0.766857	-4.76458
guaifenesin	ACE2	0.091011	4.25877	0.995854	0.325992	0.766857	-5.37664
lisuride	ACE2	0.112849	4.30205	0.986234	0.330479	0.772361	-4.79528
milrinone	ACE2	-0.0859538	4.17166	-0.979798	0.330942	0.772361	-5.41329
pancuronium	ACE2	-0.12638	3.98595	-0.993439	0.331122	0.772361	-4.73207
sulfaphenazole	ACE2	0.14377	4.37085	0.981417	0.332526	0.772361	-4.90587
butenafine	ACE2	-0.22055	3.76464	-1.02581	0.332789	0.772361	-4.61305
carbamazepine	ACE2	0.0888867	4.2043	0.974885	0.333022	0.772361	-5.3268
pargyline	ACE2	0.0993542	4.27832	0.977918	0.333856	0.772483	-4.82055
hexachlorophene	ACE2	-0.255242	3.69699	-1.00657	0.334974	0.773012	-5.66287
nitazoxanide	ACE2	0.171532	4.15939	0.990655	0.336261	0.773012	-5.60375
menadione	ACE2	0.115224	4.37001	0.966041	0.336837	0.773012	-5.98373
lorazepam	ACE2	0.320621	4.23394	0.988902	0.337215	0.773012	-4.64982
olaparib	ACE2	0.117407	4.17975	0.962495	0.340144	0.774518	-5.25473
efavirenz	ACE2	-0.10792	3.96005	-0.974205	0.340219	0.774518	-5.23269
deferiprone	ACE2	-0.106182	4.02053	-0.981348	0.34043	0.774518	-5.21064
hydroxychloroquine	ACE2	-0.16977	3.75985	-0.976347	0.342085	0.774518	-4.68228
penciclovir	ACE2	-0.101277	3.96337	-0.969767	0.3424	0.774518	-5.14956
tetrabenazine	ACE2	0.0921553	4.44059	0.95089	0.344723	0.774518	-5.47435
tolmetin	ACE2	-0.0870705	4.2631	-0.953082	0.345652	0.774518	-4.86135
butalbital	ACE2	0.191717	3.97078	0.999619	0.345881	0.774518	-4.64992
orphenadrine	ACE2	-0.0899049	4.18369	-0.953041	0.346179	0.774518	-4.83353
sulfamethoxazole	ACE2	-0.333414	3.63557	-0.996887	0.346322	0.774518	-4.61135
ethambutol	ACE2	0.116516	4.00929	0.955849	0.349733	0.774518	-4.71072
aripiprazole	ACE2	0.159006	4.12864	0.955017	0.349758	0.774518	-5.44281
trimipramine	ACE2	0.103668	4.31737	0.944638	0.350029	0.774518	-5.51496
alizapride	ACE2	-0.186358	3.78174	-0.989723	0.350744	0.774518	-4.61967
piperacillin	ACE2	0.137373	3.98938	0.951694	0.350892	0.774518	-5.05501
levocetirizine	ACE2	0.132332	4.13979	0.958438	0.351517	0.774518	-4.70083
didanosine	ACE2	0.158092	4.07127	0.950955	0.351835	0.774518	-5.2492
carbetocin	ACE2	-0.132811	4.35038	-0.94471	0.351982	0.774518	-5.32832
cefoxitin	ACE2	-0.10705	3.90062	-0.942356	0.35552	0.780564	-4.96763
varenicline	ACE2	0.152566	4.52111	0.935671	0.356597	0.781192	-5.14926
hexylcaine	ACE2	-0.118844	4.22544	-0.918371	0.364097	0.795254	-5.36968
dolasetron	ACE2	-0.108575	3.86828	-0.9238	0.364746	0.795254	-4.68869
nelfinavir	ACE2	-0.0966843	4.32754	-0.910183	0.367486	0.795254	-5.83759
isometheptene	ACE2	0.183912	4.08395	0.945204	0.370795	0.795254	-4.63928
venlafaxine	ACE2	0.0960345	4.30489	0.9003	0.371573	0.795254	-5.20665
clocortolone	ACE2	0.214496	4.09924	0.944568	0.371781	0.795254	-4.62761
cerivastatin	ACE2	0.153054	4.15015	0.917982	0.372021	0.795254	-6.12459
tiapride	ACE2	0.200156	3.90236	0.941365	0.372263	0.795254	-4.62449
tenoxicam	ACE2	0.184923	4.39485	0.902471	0.372295	0.795254	-4.82068
tiagabine	ACE2	0.320164	4.23371	0.91255	0.374868	0.795254	-4.65834
phenformin	ACE2	0.0808617	4.21531	0.894046	0.375524	0.795254	-5.38434
pregnenolone	ACE2	-0.0575287	4.23509	-0.889601	0.375816	0.795254	-5.50515
risperidone	ACE2	0.0802881	4.30925	0.890652	0.376129	0.795254	-5.04305
bepridil	ACE2	0.0812451	4.27323	0.893001	0.376524	0.795254	-5.06104
vigabatrin	ACE2	-0.167533	3.79115	-0.932227	0.376563	0.795254	-4.63784
alitretinoin	ACE2	-0.0646463	4.37922	-0.888706	0.376934	0.795254	-5.68037
trimethobenzamide	ACE2	0.104996	4.34779	0.890726	0.378189	0.795254	-5.30485
metixene	ACE2	-0.108007	4.15926	-0.891842	0.378467	0.795254	-5.1875
omeprazole	ACE2	-0.0889694	4.12288	-0.887571	0.378518	0.795254	-4.9564
cefuroxime	ACE2	0.094462	3.96793	0.895015	0.379777	0.795254	-5.57671
cilastatin	ACE2	0.16596	4.20223	0.885203	0.379919	0.795254	-4.86473
levofloxacin	ACE2	-0.103957	4.02165	-0.898605	0.38153	0.796937	-4.90724
iodixanol	ACE2	-0.122304	3.93084	-0.91812	0.384736	0.801939	-4.64989
doxepin	ACE2	0.0473594	4.32113	0.869632	0.385648	0.802148	-5.45054
dabrafenib	ACE2	0.083721	4.50639	0.875249	0.387911	0.80516	-5.99127
probucol	ACE2	-0.0956049	4.18084	-0.868658	0.390111	0.807187	-5.25862
naftifine	ACE2	0.0687922	4.29291	0.866377	0.390521	0.807187	-5.65004
torasemide	ACE2	0.103044	4.23814	0.864305	0.391566	0.807532	-4.98141
docetaxel	ACE2	0.087501	4.31049	0.862485	0.392323	0.807532	-5.87168
lomefloxacin	ACE2	0.167031	3.88579	0.897279	0.39459	0.810509	-4.63278
zonisamide	ACE2	0.0891467	4.37139	0.854839	0.395993	0.811704	-4.90933
dexketoprofen	ACE2	-0.111686	4.48329	-0.857339	0.397118	0.812324	-5.46494
axitinib	ACE2	0.0915715	4.42542	0.851849	0.400905	0.815008	-5.37047
triflupromazine	ACE2	0.107941	4.35806	0.843564	0.401607	0.815008	-5.91747
cyproheptadine	ACE2	0.107077	3.92436	0.852998	0.401859	0.815008	-5.59944
doxylamine	ACE2	-0.0742469	4.23939	-0.84412	0.401967	0.815008	-4.97884
trazodone	ACE2	0.123812	4.25546	0.843082	0.402554	0.815008	-4.91649
nitrazepam	ACE2	0.274611	4.21093	0.856544	0.404341	0.815582	-5.5872
meclizine	ACE2	0.0711792	4.19048	0.839568	0.404745	0.815582	-5.06339
vincristine	ACE2	0.0675202	4.24589	0.834276	0.405921	0.815582	-6.40792
betazole	ACE2	0.119562	4.35875	0.839956	0.40614	0.815582	-5.31366
dactinomycin	ACE2	-0.129841	4.20375	-0.835323	0.41016	0.819036	-6.77712
vindesine	ACE2	0.129569	4.11051	0.845409	0.410653	0.819036	-5.97355
nicorandil	ACE2	0.117481	4.05096	0.837664	0.411187	0.819036	-5.04011
parachlorophenol	ACE2	0.106266	4.36172	0.830592	0.411876	0.819036	-5.43277
nisoldipine	ACE2	-0.138236	3.95868	-0.837124	0.412221	0.819036	-5.65785
trioxsalen	ACE2	-0.0620699	4.27543	-0.825671	0.413662	0.819036	-5.27613
phenylbutazone	ACE2	-0.0749778	4.20766	-0.826345	0.413663	0.819036	-4.8846
levodopa	ACE2	-0.21441	3.69507	-0.855424	0.415637	0.819623	-4.65185
artemether	ACE2	0.288505	4.14117	0.838278	0.416888	0.819623	-4.63278
antazoline	ACE2	-0.273906	3.66532	-0.85309	0.417333	0.819623	-4.66053
gatifloxacin	ACE2	-0.0863119	4.12164	-0.825022	0.417592	0.819623	-5.29534
allantoin	ACE2	0.184524	4.33604	0.821723	0.418612	0.819623	-5.36496
temsirolimus	ACE2	-0.0746563	4.2749	-0.815302	0.419049	0.819623	-6.18621
tamibarotene	ACE2	0.0748763	4.63115	0.815753	0.419766	0.819623	-5.67716
idoxuridine	ACE2	-0.140289	3.73213	-0.84386	0.421468	0.821015	-5.47312
prednicarbate	ACE2	0.0985832	4.37226	0.810863	0.422141	0.821015	-5.58467
glimepiride	ACE2	0.0653844	4.3122	0.804305	0.423395	0.821835	-5.3709
mitotane	ACE2	0.152729	4.40923	0.806166	0.424315	0.822005	-5.38445
viomycin	ACE2	0.0908457	4.03742	0.839028	0.425378	0.822453	-4.67427
sulfapyridine	ACE2	-0.18015	3.78484	-0.834409	0.426748	0.823491	-5.29474
pipamperone	ACE2	0.122945	4.44962	0.801244	0.42775	0.823814	-5.09484
diloxanide	ACE2	0.0714422	4.36859	0.794493	0.431011	0.828481	-4.98254
tioguanine	ACE2	0.23089	3.91772	0.824027	0.432559	0.829841	-5.95746
clomipramine	ACE2	0.0673488	4.18034	0.787427	0.434366	0.831692	-5.56405
triflusal	ACE2	-0.0887333	3.83055	-0.818788	0.435536	0.832321	-5.59607
vinorelbine	ACE2	-0.0809042	4.41207	-0.776691	0.438994	0.836665	-6.18848
clobetasol	ACE2	0.047403	4.2698	0.775165	0.440073	0.836665	-5.72304
raltegravir	ACE2	-0.0790285	4.36752	-0.781708	0.44035	0.836665	-5.20325
moxifloxacin	ACE2	-0.0710623	4.32176	-0.771458	0.443814	0.841233	-5.34167
everolimus	ACE2	-0.141521	4.61796	-0.775347	0.444457	0.841233	-6.17669
dinoprostone	ACE2	-0.0765823	4.17218	-0.768191	0.44586	0.842275	-5.67539
repaglinide	ACE2	0.0641465	4.21869	0.764923	0.447922	0.842972	-5.3997
aceclofenac	ACE2	-0.164489	3.72003	-0.795726	0.44837	0.842972	-4.67706
amiodarone	ACE2	0.0549008	4.19229	0.759931	0.448789	0.842972	-6.03557
rolitetracycline	ACE2	0.117695	3.95537	0.771786	0.449779	0.843228	-5.39236
minaprine	ACE2	0.0983568	4.24924	0.759019	0.45284	0.847359	-5.22538
medrysone	ACE2	0.047298	4.26685	0.748863	0.455668	0.84748	-5.42767
midazolam	ACE2	0.279568	4.21341	0.762324	0.456896	0.84748	-5.25558
clioquinol	ACE2	0.148959	4.30903	0.751465	0.457294	0.84748	-5.30145
atomoxetine	ACE2	0.0557094	3.98033	0.749697	0.457556	0.84748	-5.03964
flunarizine	ACE2	-0.0629454	4.22044	-0.743904	0.459039	0.84748	-5.36878
dobutamine	ACE2	-0.0775701	4.18986	-0.746973	0.459393	0.84748	-5.14209
nicotinamide	ACE2	-0.0904482	3.84675	-0.749139	0.459426	0.84748	-4.86684
quinidine	ACE2	0.05314	4.23216	0.740596	0.460505	0.84748	-5.4404
pivampicillin	ACE2	-0.156	3.914	-0.769919	0.462387	0.84748	-4.68637
suramin	ACE2	0.136547	4.23087	0.747484	0.463094	0.84748	-4.73844
iloprost	ACE2	-0.0699797	4.60595	-0.735797	0.463916	0.84748	-5.35389
zafirlukast	ACE2	-0.0718443	3.94595	-0.738254	0.464927	0.84748	-5.72299
levetiracetam	ACE2	0.0980251	4.06303	0.743041	0.465065	0.84748	-4.97503
thiamine	ACE2	-0.178629	3.7856	-0.763237	0.466142	0.84748	-4.68731
triclosan	ACE2	0.0910515	4.3784	0.733904	0.466749	0.84748	-5.90152
resveratrol	ACE2	0.0467445	4.156	0.728549	0.467264	0.84748	-5.8929
gliquidone	ACE2	-0.0610835	4.17704	-0.730597	0.469004	0.84748	-5.01378
atovaquone	ACE2	-0.0530262	4.18675	-0.731103	0.469475	0.84748	-5.33663
pentoxyverine	ACE2	0.133459	4.58296	0.740338	0.469964	0.84748	-4.97318
dexrazoxane	ACE2	-0.0787563	4.49975	-0.730345	0.47006	0.84748	-5.90525
clarithromycin	ACE2	-0.0678613	4.01521	-0.731918	0.47174	0.848959	-5.08409
amodiaquine	ACE2	-0.123827	4.10404	-0.723175	0.474162	0.851767	-5.41936
bortezomib	ACE2	-0.257	3.87615	-0.77745	0.47885	0.855505	-4.69038
alfuzosin	ACE2	-0.0555643	4.19228	-0.711684	0.479471	0.855505	-5.09063
diclofenac	ACE2	-0.0513445	4.20363	-0.708758	0.480835	0.855505	-5.10941
dicloxacillin	ACE2	0.0761474	4.01204	0.716212	0.481466	0.855505	-5.73402
trapidil	ACE2	0.0751093	4.25711	0.71013	0.481584	0.855505	-5.1581
sulfathiazole	ACE2	-0.140377	3.73209	-0.734113	0.482783	0.855505	-4.94138
chlortetracycline	ACE2	0.0518659	4.22599	0.707444	0.483867	0.855505	-5.15239
citalopram	ACE2	0.0533956	4.16544	0.702388	0.485032	0.855505	-5.50832
riboflavin	ACE2	0.102792	4.36939	0.704544	0.485317	0.855505	-5.11024
benzylpenicillin	ACE2	-0.089426	4.3082	-0.703991	0.48586	0.855505	-5.62911
goserelin	ACE2	-0.111397	3.84083	-0.709622	0.486638	0.855505	-5.1857
quinapril	ACE2	0.109285	4.1525	0.704748	0.487757	0.855505	-4.72287
isoprenaline	ACE2	-0.129171	3.92741	-0.725304	0.488313	0.855505	-4.70509
oxiconazole	ACE2	0.100519	4.06427	0.700902	0.490587	0.855505	-5.56122
topiramate	ACE2	0.0797088	4.08899	0.69894	0.491688	0.855505	-4.9018
bicalutamide	ACE2	-0.0580598	4.21035	-0.689972	0.492928	0.855505	-5.03458
oxprenolol	ACE2	0.0946519	4.24085	0.691593	0.49377	0.855505	-4.99648
mepivacaine	ACE2	-0.102794	3.86476	-0.694973	0.493821	0.855505	-4.86699
rabeprazole	ACE2	-0.0635167	4.04873	-0.696657	0.493864	0.855505	-4.81474
pyrazinamide	ACE2	-0.0695476	3.87131	-0.68816	0.494822	0.855505	-5.14645
propoxycaine	ACE2	-0.0698753	4.20401	-0.687847	0.495449	0.855505	-5.2601
chloropyramine	ACE2	-0.168879	3.90756	-0.710212	0.495959	0.855505	-4.68117
procaterol	ACE2	-0.0697365	4.28604	-0.686157	0.496702	0.855505	-5.40479
ketoconazole	ACE2	0.100493	3.95379	0.686313	0.49845	0.855505	-5.96921
vinblastine	ACE2	-0.046759	4.19853	-0.676947	0.499863	0.855505	-6.61358
argatroban	ACE2	0.0755349	4.05178	0.682722	0.501738	0.855505	-4.91322
prednisone	ACE2	0.0626983	4.33775	0.676944	0.501888	0.855505	-4.89734
demecarium	ACE2	-0.2192	3.76532	-0.699858	0.502322	0.855505	-4.69444
pentamidine	ACE2	0.13728	4.3126	0.684832	0.502323	0.855505	-5.96389
zalcitabine	ACE2	0.0970688	4.09767	0.680786	0.502951	0.855505	-4.84049
aztreonam	ACE2	0.134473	3.86951	0.698314	0.503916	0.855505	-5.59308
exemestane	ACE2	0.0678143	4.29078	0.671781	0.504321	0.855505	-5.9977
furosemide	ACE2	0.180265	3.89241	0.696864	0.504817	0.855505	-4.64539
fluoxetine	ACE2	0.0530066	4.24103	0.659662	0.512086	0.866337	-5.65693
moxonidine	ACE2	0.0502426	4.22347	0.654859	0.515252	0.8679	-5.09379
edaravone	ACE2	-0.099915	3.88905	-0.662546	0.516072	0.8679	-5.37845
sotalol	ACE2	0.0702848	4.22176	0.653756	0.516293	0.8679	-5.24853
resorcinol	ACE2	-0.098651	4.33882	-0.654349	0.516672	0.8679	-4.91139
talniflumate	ACE2	0.0557096	4.32737	0.652753	0.517402	0.8679	-5.22325
monobenzone	ACE2	0.105571	4.04478	0.671717	0.519227	0.868187	-5.22377
celiprolol	ACE2	0.103525	3.92668	0.667491	0.521714	0.868187	-4.73035
benserazide	ACE2	-0.0710543	3.95647	-0.667328	0.5222	0.868187	-4.79305
dorzolamide	ACE2	0.101663	4.04283	0.66723	0.522735	0.868187	-4.71019
iopromide	ACE2	0.0833999	4.0337	0.666771	0.52278	0.868187	-4.72945
diethylstilbestrol	ACE2	-0.0355855	4.68601	-0.640333	0.522845	0.868187	-5.84146
terazosin	ACE2	-0.0578916	3.9873	-0.641183	0.525498	0.870347	-5.02743
polydatin	ACE2	-0.0993928	4.02393	-0.64733	0.5263	0.870347	-4.89732
procaine	ACE2	0.0766902	4.33731	0.638671	0.526833	0.870347	-5.09205
sulfasalazine	ACE2	-0.097925	3.96505	-0.633473	0.532866	0.870347	-4.78829
cycloserine	ACE2	-0.14836	3.85509	-0.653922	0.533051	0.870347	-4.72331
bethanechol	ACE2	-0.0710572	3.91862	-0.63159	0.533651	0.870347	-5.42352
guanfacine	ACE2	0.091947	4.43412	0.627559	0.533899	0.870347	-4.9454
tegafur	ACE2	0.211096	4.17917	0.633887	0.535082	0.870347	-4.7558
propylthiouracil	ACE2	0.0806243	3.98656	0.621204	0.5372	0.870347	-5.14509
perindopril	ACE2	-0.0465322	4.3096	-0.621037	0.537659	0.870347	-5.42492
digoxin	ACE2	-0.06528	4.45007	-0.617437	0.538409	0.870347	-7.21777
desloratadine	ACE2	0.141905	4.12009	0.624502	0.538614	0.870347	-5.55708
doconexent	ACE2	-0.0485055	4.1101	-0.616706	0.539695	0.870347	-5.21574
oxymetazoline	ACE2	0.0894352	4.3533	0.619287	0.539773	0.870347	-5.43561
metronidazole	ACE2	-0.0784538	3.98958	-0.62657	0.540062	0.870347	-5.1648
oxyphenbutazone	ACE2	0.116915	4.17292	0.625922	0.540392	0.870347	-4.98924
naltrexone	ACE2	-0.0305975	4.30164	-0.612084	0.541454	0.870347	-5.56015
tinidazole	ACE2	0.178114	3.97969	0.619293	0.541464	0.870347	-4.79
flunisolide	ACE2	-0.0390012	4.2756	-0.611451	0.54248	0.870347	-5.68737
zileuton	ACE2	-0.0766074	3.97571	-0.616538	0.543772	0.870347	-5.48463
isocarboxazid	ACE2	0.0467727	4.21936	0.608772	0.545961	0.870347	-5.02883
fluorouracil	ACE2	0.127116	4.05872	0.622682	0.547084	0.870347	-5.58642
budesonide	ACE2	0.0523736	4.23174	0.603106	0.547429	0.870347	-5.87699
pentolinium	ACE2	-0.114835	3.74486	-0.625868	0.547471	0.870347	-4.72822
acemetacin	ACE2	0.140273	3.87241	0.626994	0.547503	0.870347	-4.68681
iopamidol	ACE2	-0.113246	3.93537	-0.622568	0.549716	0.870347	-4.70511
verapamil	ACE2	0.0358876	4.23603	0.599628	0.550023	0.870347	-5.7606
flupirtine	ACE2	0.0593573	4.60309	0.603456	0.550227	0.870347	-5.58293
pseudoephedrine	ACE2	-0.0525832	4.13708	-0.601174	0.550974	0.870347	-5.0516
butoconazole	ACE2	-0.0683159	4.35078	-0.601487	0.551312	0.870347	-5.40089
raltitrexed	ACE2	-0.0579663	4.2036	-0.599219	0.551807	0.870347	-6.07445
pioglitazone	ACE2	0.0803057	4.23148	0.597208	0.552336	0.870347	-5.35318
oxybutynin	ACE2	-0.0669017	3.90556	-0.601945	0.554838	0.872898	-5.37655
paclitaxel	ACE2	-0.0347693	4.22138	-0.585996	0.558999	0.874412	-6.44842
benzthiazide	ACE2	-0.0629212	4.30141	-0.587392	0.559821	0.874412	-5.1836
alverine	ACE2	-0.0516266	4.26948	-0.584793	0.561832	0.874412	-5.04034
sulfadiazine	ACE2	-0.133052	3.73575	-0.601972	0.563017	0.874412	-4.69473
metolazone	ACE2	-0.0689561	4.24663	-0.581676	0.563766	0.874412	-5.04756
esomeprazole	ACE2	0.212921	4.18009	0.589271	0.563914	0.874412	-4.78404
escitalopram	ACE2	-0.0892774	4.21223	-0.580149	0.563991	0.874412	-5.0841
nitrofural	ACE2	0.0657829	4.24616	0.581798	0.56438	0.874412	-5.63013
alprazolam	ACE2	0.0988929	4.12307	0.582992	0.56783	0.874412	-5.78228
hydroxyzine	ACE2	0.080173	3.84236	0.593713	0.568292	0.874412	-4.72979
enalaprilat	ACE2	0.0975643	4.12241	0.58105	0.569044	0.874412	-5.07111
phenelzine	ACE2	0.0698398	4.03796	0.574302	0.569359	0.874412	-4.84873
alimemazine	ACE2	-0.057924	4.20559	-0.573839	0.569665	0.874412	-6.07364
nevirapine	ACE2	-0.0560438	3.94073	-0.574423	0.569864	0.874412	-4.96931
stanozolol	ACE2	0.0777584	3.9138	0.589971	0.570596	0.874412	-4.71278
trichloroethylene	ACE2	-0.0720555	3.93554	-0.572714	0.570786	0.874412	-5.23877
phylloquinone	ACE2	0.160708	4.01936	0.577858	0.570846	0.874412	-4.71231
fursultiamine	ACE2	0.0629337	4.31992	0.571262	0.57211	0.874734	-5.07102
isoxsuprine	ACE2	0.0413485	4.26786	0.566456	0.572827	0.874734	-5.58539
loperamide	ACE2	0.0360065	4.22499	0.563543	0.574291	0.875616	-6.08071
clotrimazole	ACE2	0.0984844	4.04146	0.566861	0.576446	0.877548	-5.84323
metrizamide	ACE2	-0.0457133	4.19041	-0.559493	0.579308	0.878372	-5.566
dihydroergotamine	ACE2	-0.0351931	4.31005	-0.556194	0.579759	0.878372	-5.6372
lincomycin	ACE2	-0.105335	3.74961	-0.574829	0.580501	0.878372	-4.71368
deflazacort	ACE2	-0.0737919	3.9551	-0.574205	0.580544	0.878372	-5.40811
bosutinib	ACE2	-0.0623395	4.34599	-0.554069	0.582556	0.880069	-6.04114
iobenguane	ACE2	0.0478285	4.31682	0.552451	0.58381	0.880616	-5.17962
ruxolitinib	ACE2	0.0481218	4.64671	0.5466	0.585714	0.881518	-5.84473
lofexidine	ACE2	-0.0449897	3.86814	-0.551682	0.586191	0.881518	-4.83897
theobromine	ACE2	0.103071	4.04353	0.557856	0.592188	0.883194	-4.70254
enoxacin	ACE2	0.138521	4.06126	0.554666	0.593193	0.883194	-4.72137
spiramycin	ACE2	0.10964	3.90417	0.558557	0.593389	0.883194	-4.70592
alclometasone	ACE2	0.0847847	4.35893	0.536935	0.593911	0.883194	-5.13536
phensuximide	ACE2	-0.047108	4.211	-0.537266	0.594397	0.883194	-5.49327
ioversol	ACE2	-0.115254	3.93437	-0.552604	0.594636	0.883194	-5.02693
verteporfin	ACE2	0.131233	4.43449	0.535139	0.595147	0.883194	-5.47556
ceftazidime	ACE2	0.120625	3.95857	0.551804	0.597082	0.883194	-4.67205
cinacalcet	ACE2	0.0738589	4.59499	0.531987	0.59824	0.883194	-5.8099
astemizole	ACE2	0.0916148	3.84808	0.546002	0.598971	0.883194	-5.88893
mirtazapine	ACE2	0.04646	4.16769	0.52605	0.600453	0.883194	-5.71277
naloxone	ACE2	0.032101	4.2745	0.524061	0.600923	0.883194	-5.5372
tropicamide	ACE2	0.0459416	4.09872	0.52366	0.601949	0.883194	-5.68315
pyrantel	ACE2	-0.0955604	3.7545	-0.53799	0.60413	0.883194	-4.7292
sulfabenzamide	ACE2	0.0710834	3.91046	0.537229	0.604507	0.883194	-5.37737
calcitriol	ACE2	-0.0356608	4.28293	-0.518537	0.60522	0.883194	-5.87477
aminoglutethimide	ACE2	0.0821474	4.28091	0.519039	0.605686	0.883194	-5.07499
pheniramine	ACE2	-0.0512167	4.20303	-0.520069	0.605853	0.883194	-4.96866
mepenzolate	ACE2	-0.0884666	3.83068	-0.533191	0.607493	0.883194	-5.03263
procyclidine	ACE2	0.0584928	3.98339	0.52007	0.607829	0.883194	-5.61565
amiloride	ACE2	0.0423508	4.24386	0.514662	0.608159	0.883194	-5.47189
rilmenidine	ACE2	0.0368281	4.27502	0.514418	0.608252	0.883194	-5.8531
lisinopril	ACE2	0.0800896	3.84232	0.531694	0.60894	0.883194	-4.7048
melperone	ACE2	0.0630378	4.17073	0.513157	0.609864	0.883194	-5.56514
paroxetine	ACE2	-0.0346928	4.10823	-0.510287	0.610989	0.883194	-6.2394
stavudine	ACE2	0.0763907	4.04013	0.512427	0.611357	0.883194	-5.38922
yohimbine	ACE2	0.0321143	4.26943	0.509722	0.611442	0.883194	-5.36894
amcinonide	ACE2	0.0346349	4.26953	0.507922	0.613379	0.884474	-5.66475
oxymetholone	ACE2	0.0468572	4.09705	0.513699	0.614346	0.884474	-5.85464
terconazole	ACE2	-0.049992	4.14022	-0.504726	0.616401	0.884474	-5.00755
benzocaine	ACE2	-0.0908082	3.82951	-0.519502	0.616481	0.884474	-4.75229
progesterone	ACE2	0.0318584	4.19593	0.502091	0.616804	0.884474	-5.48821
nonoxynol-9	ACE2	-0.0608666	4.3545	-0.500685	0.619649	0.88614	-6.25968
maprotiline	ACE2	0.0295962	4.23641	0.496836	0.620636	0.88614	-6.14707
levocabastine	ACE2	0.0631621	4.24339	0.497248	0.621835	0.88614	-4.93072
mupirocin	ACE2	0.0626451	3.97033	0.501803	0.621987	0.88614	-5.79455
dantrolene	ACE2	-0.0344364	4.15206	-0.493259	0.623731	0.88614	-5.43427
hydrochlorothiazide	ACE2	0.145365	3.87496	0.507525	0.625003	0.88614	-4.67521
biperiden	ACE2	0.034948	4.3986	0.490318	0.625106	0.88614	-5.67266
azlocillin	ACE2	0.0923291	4.03816	0.506726	0.625141	0.88614	-4.6996
lymecycline	ACE2	0.100729	4.04236	0.502823	0.627904	0.887353	-4.77486
dexfenfluramine	ACE2	-0.0899167	3.82996	-0.501333	0.629088	0.887353	-4.77025
ribostamycin	ACE2	-0.0937916	3.82802	-0.501279	0.629181	0.887353	-5.40164
melatonin	ACE2	0.0806906	3.9477	0.496426	0.62959	0.887353	-4.77649
clozapine	ACE2	-0.0403879	4.25572	-0.482991	0.630839	0.887847	-5.67663
olopatadine	ACE2	0.063767	3.95445	0.483324	0.633171	0.889861	-4.78987
rofecoxib	ACE2	0.0542748	4.28401	0.474422	0.636926	0.893867	-5.68427
mafenide	ACE2	-0.0729327	4.05931	-0.475539	0.638763	0.894197	-4.86601
epirubicin	ACE2	0.0650395	4.41935	0.472106	0.640533	0.894197	-7.0464
diosmin	ACE2	0.0983333	3.92408	0.481816	0.641832	0.894197	-5.2107
mebeverine	ACE2	0.0489951	4.2571	0.467754	0.642189	0.894197	-5.01519
bisacodyl	ACE2	-0.05193	4.30426	-0.466688	0.642988	0.894197	-6.07072
sulfamerazine	ACE2	0.0742584	3.91205	0.478813	0.643893	0.894197	-5.04579
solifenacin	ACE2	0.0513254	4.31412	0.466386	0.644424	0.894197	-5.44403
fenofibrate	ACE2	0.0418206	4.23169	0.463841	0.645292	0.894197	-5.05831
ciprofibrate	ACE2	0.0383284	4.28009	0.463221	0.645306	0.894197	-5.08356
nomegestrol	ACE2	-0.0962627	3.94386	-0.475472	0.64631	0.894334	-5.18382
prednisolone	ACE2	-0.0373093	4.21844	-0.457249	0.649273	0.897178	-5.48857
decitabine	ACE2	-0.0387638	4.14975	-0.4557	0.650285	0.89732	-5.84586
piroxicam	ACE2	-0.0348099	4.3215	-0.450773	0.653636	0.899738	-5.85867
lopinavir	ACE2	0.0589969	4.56863	0.452294	0.653858	0.899738	-5.94782
fenspiride	ACE2	0.0920229	3.84829	0.461944	0.655423	0.900637	-4.72796
formoterol	ACE2	0.0355719	4.17691	0.444998	0.658077	0.903028	-5.80363
homosalate	ACE2	0.0341666	4.34157	0.444364	0.659074	0.903141	-5.67736
salmeterol	ACE2	-0.0283279	4.23412	-0.441329	0.660709	0.90363	-6.06182
felodipine	ACE2	-0.0497109	4.28161	-0.441347	0.66126	0.90363	-5.52116
diphenhydramine	ACE2	-0.0460693	3.96919	-0.442479	0.662399	0.903937	-4.92699
clofibrate	ACE2	0.035998	4.35087	0.437442	0.663845	0.904661	-5.09659
pranlukast	ACE2	0.0927416	3.92129	0.44657	0.666115	0.904988	-5.42694
valsartan	ACE2	0.0326605	4.22308	0.431682	0.667408	0.904988	-5.28875
xylometazoline	ACE2	0.076023	3.84029	0.44372	0.668249	0.904988	-4.73249
equilin	ACE2	-0.0259146	4.53594	-0.428436	0.669013	0.904988	-5.72735
doxorubicin	ACE2	-0.034896	4.51736	-0.428824	0.669136	0.904988	-7.38475
sertraline	ACE2	-0.0369529	4.2421	-0.428474	0.669871	0.904988	-6.53654
dyclonine	ACE2	0.0815397	3.84305	0.440193	0.670991	0.904988	-5.29244
pentobarbital	ACE2	-0.047115	4.20124	-0.427924	0.671413	0.904988	-5.97192
oxybenzone	ACE2	0.0445757	4.28089	0.424948	0.673107	0.906035	-5.01836
atropine	ACE2	-0.101167	3.82433	-0.430046	0.677459	0.91008	-5.07172
ciprofloxacin	ACE2	0.0973897	3.85097	0.429129	0.678429	0.91008	-5.41395
primidone	ACE2	0.0371688	4.24959	0.415709	0.679085	0.91008	-5.18666
guanabenz	ACE2	-0.0300436	4.26633	-0.414475	0.679796	0.91008	-5.32724
rosuvastatin	ACE2	0.0395389	4.40792	0.412865	0.681926	0.911695	-5.92567
azithromycin	ACE2	0.0583921	4.04014	0.412623	0.68393	0.913139	-5.62798
ondansetron	ACE2	0.0304074	4.16114	0.405977	0.686161	0.914882	-5.34841
viloxazine	ACE2	-0.0671541	3.95842	-0.415014	0.688271	0.916352	-4.77794
tolbutamide	ACE2	0.0465327	4.21959	0.402101	0.689119	0.916352	-5.18494
doxazosin	ACE2	0.0630036	3.98565	0.401712	0.691532	0.918325	-5.30121
altretamine	ACE2	0.0345991	4.20908	0.395558	0.693839	0.919305	-5.24472
cyclophosphamide	ACE2	-0.0341063	3.93079	-0.394532	0.69475	0.919305	-5.96484
glucosamine	ACE2	0.0554722	3.85234	0.402057	0.695111	0.919305	-5.47758
tolazoline	ACE2	-0.0320807	4.10244	-0.392964	0.695992	0.919305	-5.17201
trametinib	ACE2	-0.0875531	4.91293	-0.395396	0.697084	0.919518	-6.14284
zaleplon	ACE2	-0.0823168	3.83376	-0.397514	0.700823	0.923218	-5.5217
bretylium	ACE2	-0.0574208	3.96329	-0.395556	0.702267	0.923887	-5.33216
linezolid	ACE2	-0.0424954	4.252	-0.379175	0.706107	0.927704	-5.43491
zopiclone	ACE2	0.0639751	3.9069	0.385616	0.70907	0.929731	-5.11791
fexofenadine	ACE2	-0.0346898	4.31552	-0.374528	0.709742	0.929731	-5.12366
sertindole	ACE2	0.0786417	3.91424	0.383324	0.710987	0.929731	-6.12038
zolpidem	ACE2	-0.0357312	4.01148	-0.3734	0.711414	0.929731	-5.23293
triprolidine	ACE2	-0.0252152	4.25209	-0.369322	0.712842	0.930367	-5.6364
levonorgestrel	ACE2	0.03141	4.1854	0.364755	0.716501	0.932059	-5.67681
isosorbide	ACE2	-0.0533459	3.90678	-0.369902	0.71674	0.932059	-5.72045
olmesartan	ACE2	0.133686	4.14047	0.369028	0.716969	0.932059	-4.82769
loratadine	ACE2	0.0673237	4.04767	0.364538	0.718875	0.932554	-5.38659
phenolphthalein	ACE2	0.0402781	4.40829	0.362034	0.719237	0.932554	-6.02326
doxofylline	ACE2	0.0644708	3.90715	0.369864	0.720471	0.932929	-4.79334
chlorpromazine	ACE2	0.0272896	4.26595	0.3539	0.723874	0.935685	-6.01957
quinethazone	ACE2	0.0458806	4.25749	0.354924	0.724751	0.935685	-5.08247
loteprednol	ACE2	0.0461679	4.09671	0.355744	0.726699	0.935685	-5.63651
nicardipine	ACE2	0.027875	4.16878	0.35011	0.726865	0.935685	-5.97328
bisoprolol	ACE2	0.0351822	4.3194	0.350262	0.727508	0.935685	-5.63735
misoprostol	ACE2	0.0541956	4.01909	0.358973	0.728281	0.935685	-4.7783
enalapril	ACE2	-0.0205096	4.17923	-0.343422	0.732506	0.938538	-5.75012
mifepristone	ACE2	-0.0275729	4.14338	-0.341541	0.733355	0.938538	-6.03731
losartan	ACE2	-0.0267795	4.17597	-0.34196	0.733737	0.938538	-5.17817
leucovorin	ACE2	0.0837749	3.94014	0.352462	0.734302	0.938538	-4.69026
molsidomine	ACE2	0.037181	4.2587	0.339665	0.735851	0.938921	-5.10918
cilnidipine	ACE2	0.0312597	4.27141	0.338446	0.736502	0.938921	-5.97072
ofloxacin	ACE2	0.0348197	3.91735	0.337298	0.738876	0.940101	-5.76408
carbachol	ACE2	-0.0629542	3.96052	-0.341308	0.740954	0.940101	-4.73617
sulpiride	ACE2	-0.0450958	4.12899	-0.332584	0.741787	0.940101	-5.51279
capsaicin	ACE2	0.0377098	3.99504	0.331624	0.74286	0.940101	-5.51066
cloxacillin	ACE2	-0.0670771	3.76874	-0.339002	0.742979	0.940101	-5.97722
paromomycin	ACE2	-0.067496	3.95825	-0.337799	0.743396	0.940101	-5.32819
proguanil	ACE2	-0.0466667	4.30115	-0.328208	0.744401	0.940101	-5.18085
acetohexamide	ACE2	0.0756647	3.84011	0.334807	0.74583	0.940101	-4.74391
bromfenac	ACE2	-0.042175	3.91792	-0.328204	0.746582	0.940101	-4.88342
temozolomide	ACE2	-0.0268567	4.14432	-0.323181	0.747427	0.940101	-5.87865
triamcinolone	ACE2	-0.0154097	4.21812	-0.321868	0.748051	0.940101	-6.05829
cefotaxime	ACE2	0.0495573	3.97581	0.323255	0.749614	0.940101	-5.53104
amikacin	ACE2	0.0765063	3.84053	0.329558	0.749798	0.940101	-4.68975
oxcarbazepine	ACE2	-0.0487275	3.95584	-0.317088	0.754201	0.943778	-5.45737
adapalene	ACE2	0.0633971	3.85631	0.319584	0.755081	0.943778	-5.73369
amitriptyline	ACE2	-0.0303613	4.3349	-0.311443	0.756391	0.943778	-5.89556
nefazodone	ACE2	0.0271435	4.20903	0.311693	0.756551	0.943778	-5.55155
mexiletine	ACE2	-0.039617	4.23878	-0.307868	0.759354	0.944908	-5.11128
benperidol	ACE2	0.0307652	4.2054	0.307137	0.760229	0.944908	-5.15733
estrone	ACE2	0.0163572	4.51504	0.303982	0.761563	0.944908	-5.65469
trichlormethiazide	ACE2	0.0722291	4.02811	0.312531	0.762047	0.944908	-4.79276
phenytoin	ACE2	0.045645	3.96183	0.305211	0.763762	0.944908	-4.89911
clindamycin	ACE2	-0.0558853	3.77433	-0.310296	0.763795	0.944908	-4.71742
ranitidine	ACE2	-0.022725	4.33446	-0.297707	0.766363	0.944908	-5.60467
cyclizine	ACE2	-0.0631041	3.84336	-0.306906	0.7667	0.944908	-4.70878
esmolol	ACE2	0.0366355	3.99186	0.29889	0.767879	0.944908	-4.95268
dapsone	ACE2	0.0519582	3.8801	0.294776	0.770915	0.944908	-5.02969
oxandrolone	ACE2	0.0381979	3.82138	0.300427	0.771335	0.944908	-4.75847
bromhexine	ACE2	-0.047268	4.23544	-0.291157	0.772252	0.944908	-5.01745
tianeptine	ACE2	-0.0376839	4.26961	-0.290276	0.773615	0.944908	-5.4677
galantamine	ACE2	0.0281534	4.18575	0.287237	0.775125	0.944908	-5.23914
labetalol	ACE2	0.0262408	4.16854	0.286517	0.775137	0.944908	-5.75903
telmisartan	ACE2	-0.0294205	4.18364	-0.286777	0.775343	0.944908	-5.27673
sulfinpyrazone	ACE2	0.0274016	4.13218	0.286205	0.775884	0.944908	-5.21494
ivermectin	ACE2	-0.034618	4.15131	-0.282879	0.778859	0.944908	-6.54187
imipenem	ACE2	-0.074325	3.83775	-0.288849	0.77952	0.944908	-4.7095
tetracycline	ACE2	0.027308	3.92987	0.280516	0.780159	0.944908	-5.5618
fludrocortisone	ACE2	-0.0493938	3.77758	-0.288146	0.780162	0.944908	-5.05736
brimonidine	ACE2	-0.022954	4.16504	-0.27968	0.780881	0.944908	-5.16716
chlordiazepoxide	ACE2	-0.0443703	3.87434	-0.282062	0.780989	0.944908	-5.34057
bufexamac	ACE2	-0.0582187	3.77317	-0.284076	0.783227	0.944908	-5.08172
mebendazole	ACE2	-0.0233735	4.49942	-0.275711	0.783383	0.944908	-6.4896
methoxamine	ACE2	-0.0592	3.84532	-0.282383	0.784384	0.944908	-4.97838
treprostinil	ACE2	-0.0445047	4.42775	-0.275381	0.784649	0.944908	-5.68081
rimexolone	ACE2	-0.0328587	4.22669	-0.274998	0.784685	0.944908	-5.39058
metoprolol	ACE2	-0.0273553	4.22643	-0.273675	0.785719	0.944908	-5.0728
cyclobenzaprine	ACE2	0.0496584	3.89975	0.279035	0.786759	0.944908	-5.50852
hyoscyamine	ACE2	-0.0224735	4.24225	-0.271143	0.787105	0.944908	-5.26492
idarubicin	ACE2	-0.0460149	4.56529	-0.270166	0.790135	0.946803	-7.19499
floxuridine	ACE2	-0.0249218	4.22009	-0.266935	0.7906	0.946803	-6.35982
acepromazine	ACE2	0.0290354	4.44608	0.265774	0.792436	0.947854	-5.05586
chlorthalidone	ACE2	-0.0222772	4.26484	-0.26057	0.795319	0.950151	-5.41869
gliclazide	ACE2	-0.0274916	3.86117	-0.261829	0.799768	0.954313	-5.47436
erlotinib	ACE2	0.0210514	4.61526	0.251833	0.802095	0.955273	-5.8884
gentamicin	ACE2	0.054873	3.82971	0.258345	0.802507	0.955273	-4.72921
neostigmine	ACE2	-0.0377499	3.85604	-0.255921	0.804007	0.955907	-5.73187
cephalexin	ACE2	-0.04068	3.90466	-0.248269	0.806506	0.956445	-5.25997
indinavir	ACE2	-0.0289654	4.0687	-0.246307	0.808654	0.956445	-4.89006
latamoxef	ACE2	0.0274998	4.00575	0.24916	0.809203	0.956445	-4.7872
auranofin	ACE2	0.108025	4.40957	0.244326	0.809203	0.956445	-7.00897
fluorometholone	ACE2	0.0203761	4.22346	0.242766	0.80958	0.956445	-5.76952
doxycycline	ACE2	-0.028835	3.92459	-0.243151	0.810715	0.956445	-6.13815
colistin	ACE2	0.0639749	3.9069	0.247425	0.811236	0.956445	-4.66842
meloxicam	ACE2	0.0223078	4.3035	0.23744	0.813233	0.956475	-5.80528
imiquimod	ACE2	0.0254265	4.23538	0.237085	0.813462	0.956475	-6.04198
clofarabine	ACE2	0.0280302	4.1837	0.23662	0.814165	0.956475	-6.32361
nalbuphine	ACE2	-0.0173076	4.21296	-0.234167	0.81544	0.956514	-5.61614
brompheniramine	ACE2	0.014872	4.38426	0.230145	0.818939	0.956514	-5.71635
tegaserod	ACE2	-0.0402357	4.05351	-0.232304	0.819162	0.956514	-6.2126
icosapent	ACE2	0.0250607	4.18502	0.229725	0.819523	0.956514	-5.10987
diacerein	ACE2	-0.0462918	3.96885	-0.234246	0.820066	0.956514	-4.7133
procainamide	ACE2	0.0265201	4.20959	0.227264	0.821036	0.956514	-5.50321
elvitegravir	ACE2	0.046939	4.09177	0.229407	0.821064	0.956514	-6.2083
procarbazine	ACE2	0.0265052	4.27147	0.2259	0.822103	0.956514	-5.50103
etoricoxib	ACE2	0.0458583	3.89785	0.229675	0.823847	0.956514	-4.77641
acitretin	ACE2	0.0204663	4.34155	0.223755	0.82388	0.956514	-5.95322
balsalazide	ACE2	-0.03015	3.84184	-0.224565	0.825051	0.956749	-5.19728
palbociclib	ACE2	0.0170324	4.59982	0.21936	0.827156	0.957299	-6.53579
ibutilide	ACE2	0.0348208	3.89233	0.223565	0.828385	0.957299	-5.54061
mesalazine	ACE2	-0.0236973	4.02379	-0.21941	0.828431	0.957299	-5.162
famotidine	ACE2	0.0277112	3.98591	0.215785	0.831169	0.95934	-5.26294
mepyramine	ACE2	0.0192901	4.30494	0.209973	0.834708	0.961976	-5.19257
flubendazole	ACE2	-0.0259737	4.04834	-0.210293	0.8354	0.961976	-6.53435
hexetidine	ACE2	-0.0319083	3.85896	-0.211716	0.837204	0.962931	-5.56385
mesoridazine	ACE2	0.0119858	4.2632	0.200781	0.841291	0.963588	-5.80422
cerulenin	ACE2	-0.046679	4.65236	-0.203782	0.84132	0.963588	-5.75376
terbinafine	ACE2	-0.0198629	3.99406	-0.199892	0.842857	0.963588	-4.96687
imatinib	ACE2	0.011704	4.27681	0.198314	0.843202	0.963588	-6.02193
cinnarizine	ACE2	0.0228953	4.24466	0.198755	0.843279	0.963588	-5.56649
tibolone	ACE2	0.0305924	3.858	0.199847	0.844186	0.963588	-5.65643
primaquine	ACE2	0.0212563	4.28988	0.196049	0.845457	0.963588	-5.5185
lidocaine	ACE2	-0.0166601	4.22841	-0.195671	0.845577	0.963588	-5.35896
cefotetan	ACE2	0.0362584	3.89305	0.195993	0.849292	0.965775	-5.18953
dacarbazine	ACE2	0.0276419	3.88874	0.195338	0.849566	0.965775	-5.0224
rifabutin	ACE2	0.0209211	4.36113	0.189463	0.850429	0.965775	-5.94999
benidipine	ACE2	-0.02015	4.06355	-0.184731	0.855724	0.970672	-5.11769
eugenol	ACE2	-0.0187728	4.27907	-0.179646	0.858661	0.972158	-4.99678
hydralazine	ACE2	-0.0156378	4.20612	-0.178597	0.859118	0.972158	-5.11375
sibutramine	ACE2	0.0173879	3.97344	0.176892	0.860396	0.972158	-5.52051
metamizole	ACE2	0.0316084	3.89072	0.179894	0.861492	0.972158	-5.14441
ambrisentan	ACE2	0.0334874	4.00874	0.179089	0.861954	0.972158	-4.77274
diphenidol	ACE2	0.0209835	4.27716	0.169686	0.866115	0.975737	-5.48842
miglitol	ACE2	-0.0229639	3.9595	-0.16339	0.871803	0.976975	-5.18663
hydrocortisone	ACE2	0.0138187	4.1795	0.159402	0.873751	0.976975	-5.24819
carisoprodol	ACE2	-0.0397166	3.85506	-0.163318	0.873969	0.976975	-4.848
finasteride	ACE2	-0.0148804	4.28146	-0.157862	0.874892	0.976975	-5.61603
febuxostat	ACE2	0.0114952	4.32042	0.157872	0.875497	0.976975	-5.64787
pizotifen	ACE2	0.0120239	4.27486	0.1564	0.876255	0.976975	-5.93544
tizanidine	ACE2	0.0169421	3.99171	0.156072	0.877423	0.976975	-5.45984
xanthinol	ACE2	-0.0377015	3.87768	-0.154933	0.87853	0.976975	-5.18265
ramipril	ACE2	-0.0121761	4.11584	-0.152896	0.878965	0.976975	-5.29976
lamivudine	ACE2	0.0226841	4.02759	0.151397	0.880517	0.976975	-5.31048
sertaconazole	ACE2	-0.0143079	4.22516	-0.150523	0.880983	0.976975	-5.93136
tazobactam	ACE2	0.026375	3.8881	0.154115	0.881141	0.976975	-4.81253
sorafenib	ACE2	-0.012588	4.41728	-0.148953	0.881786	0.976975	-6.87345
nitrendipine	ACE2	-0.0116028	4.23713	-0.14777	0.882803	0.976975	-5.6886
lenalidomide	ACE2	-0.0201975	4.40172	-0.148089	0.883189	0.976975	-5.30496
papaverine	ACE2	-0.0142908	4.23297	-0.146976	0.883874	0.976975	-6.05966
cefaclor	ACE2	-0.0202318	3.88052	-0.146741	0.884551	0.976975	-4.83843
diclofenamide	ACE2	-0.0123722	4.25233	-0.143515	0.886474	0.976975	-5.3477
acetazolamide	ACE2	-0.0452521	3.77965	-0.145548	0.887815	0.976975	-4.71604
ataluren	ACE2	0.0157084	3.94686	0.142871	0.887998	0.976975	-4.90338
minoxidil	ACE2	0.00752907	4.19844	0.140763	0.88832	0.976975	-5.93137
metformin	ACE2	-0.0100143	4.09253	-0.139941	0.889154	0.976975	-5.87156
brinzolamide	ACE2	0.0137605	4.27355	0.138503	0.890541	0.976975	-5.05127
aprepitant	ACE2	0.0095858	4.41156	0.137245	0.891527	0.976975	-5.73294
calcipotriol	ACE2	0.0121879	4.12235	0.13447	0.893371	0.976975	-6.19104
bacitracin	ACE2	-0.0297459	3.97712	-0.137516	0.893818	0.976975	-4.80076
sirolimus	ACE2	-0.00624305	4.28569	-0.133445	0.893912	0.976975	-7.25162
celecoxib	ACE2	-0.0121014	4.21152	-0.130895	0.896264	0.978308	-5.60972
sulfadimethoxine	ACE2	0.0312301	3.91387	0.133714	0.897112	0.978308	-5.27294
esculin	ACE2	0.0158007	4.30742	0.119508	0.905433	0.986058	-5.41429
cantharidin	ACE2	0.032975	3.92308	0.123092	0.906215	0.986058	-6.41379
piretanide	ACE2	0.0157247	4.14787	0.116462	0.907775	0.986221	-5.93182
butamben	ACE2	-0.0324001	3.85872	-0.118661	0.908361	0.986221	-4.69777
mercaptopurine	ACE2	-0.0118283	3.93309	-0.11382	0.910652	0.987623	-6.10603
gestrinone	ACE2	0.0188238	3.96356	0.109212	0.913965	0.990129	-5.80003
fulvestrant	ACE2	-0.00394164	4.3622	-0.104723	0.916656	0.990812	-6.56268
zidovudine	ACE2	0.0153531	3.90162	0.103163	0.918734	0.990812	-4.92708
vardenafil	ACE2	0.010072	4.23049	0.0992605	0.921316	0.990812	-5.14869
bumetanide	ACE2	-0.00891486	4.14099	-0.0986424	0.921652	0.990812	-5.88137
secnidazole	ACE2	-0.021375	4.00332	-0.0986671	0.922285	0.990812	-4.84063
amoxicillin	ACE2	-0.0139887	3.89295	-0.0956191	0.924632	0.990812	-5.94514
ketotifen	ACE2	0.0107266	4.29956	0.0946119	0.924898	0.990812	-5.50071
fluspirilene	ACE2	-0.00782214	4.21799	-0.092754	0.926464	0.990812	-6.367
meropenem	ACE2	0.00951712	4.0067	0.0919841	0.927197	0.990812	-5.51733
methoxsalen	ACE2	-0.0112407	4.1956	-0.0913621	0.927595	0.990812	-5.64219
diazepam	ACE2	0.00961879	3.93151	0.0904948	0.928402	0.990812	-5.35077
cefadroxil	ACE2	-0.0143791	3.86773	-0.0923894	0.928543	0.990812	-4.87317
piracetam	ACE2	-0.0253916	3.86222	-0.0919937	0.928809	0.990812	-5.1162
pitavastatin	ACE2	0.0180394	3.86711	0.0888948	0.93022	0.990812	-6.52001
acamprosate	ACE2	0.0145636	4.43884	0.0874066	0.930998	0.990812	-5.04432
cefotiam	ACE2	0.00869536	4.23769	0.0866796	0.931295	0.990812	-5.09593
nefopam	ACE2	-0.0118952	4.28935	-0.0862964	0.931644	0.990812	-5.09388
riluzole	ACE2	0.0081011	4.154	0.0797435	0.936663	0.992874	-5.89074
propantheline	ACE2	-0.00764049	3.95033	-0.0793387	0.937429	0.992874	-5.55756
dimenhydrinate	ACE2	0.017248	3.8109	0.0804222	0.937804	0.992874	-5.61324
dirithromycin	ACE2	-0.012175	3.86883	-0.0775213	0.940014	0.992874	-5.32432
norepinephrine	ACE2	0.00898546	4.15409	0.0738013	0.941715	0.992874	-4.97004
disopyramide	ACE2	-0.00639908	4.21866	-0.0727213	0.942271	0.992874	-5.26167
huperzine-a	ACE2	-0.00505053	4.31517	-0.0726413	0.942285	0.992874	-5.9377
allopurinol	ACE2	0.0166833	4.00034	0.0743259	0.942525	0.992874	-4.7722
vecuronium	ACE2	0.00714949	4.24645	0.066725	0.947043	0.992874	-5.64793
alprostadil	ACE2	0.00797141	4.39896	0.066452	0.947371	0.992874	-5.20445
niacin	ACE2	0.00985105	4.1151	0.0662298	0.947669	0.992874	-5.68167
granisetron	ACE2	0.00864778	3.92689	0.0656004	0.948235	0.992874	-4.94458
latanoprost	ACE2	0.0122	4.07972	0.0647204	0.949194	0.992874	-5.03858
tadalafil	ACE2	-0.00522357	4.24377	-0.0630307	0.950005	0.992874	-5.39394
buspirone	ACE2	-0.00563574	4.19597	-0.0609885	0.951595	0.992874	-5.75629
rescinnamine	ACE2	-0.00408283	4.39294	-0.0597324	0.952683	0.992874	-5.69528
diethylcarbamazine	ACE2	0.00370801	4.35356	0.0591316	0.953099	0.992874	-5.27416
iohexol	ACE2	-0.01255	3.86864	-0.059956	0.953532	0.992874	-4.79161
methylergometrine	ACE2	0.00408486	4.18757	0.0573191	0.954452	0.992874	-5.7625
lacidipine	ACE2	-0.00748252	4.01027	-0.0576614	0.954531	0.992874	-6.0308
salbutamol	ACE2	0.0115645	3.998	0.0562942	0.955601	0.992874	-5.51063
clenbuterol	ACE2	-0.0191103	3.79272	-0.0573512	0.955692	0.992874	-4.66911
tripelennamine	ACE2	-0.004681	4.26392	-0.0519551	0.958777	0.994077	-5.48296
tolterodine	ACE2	-0.00826779	4.06949	-0.0517564	0.959362	0.994077	-5.09105
nimodipine	ACE2	-0.00353329	4.22743	-0.0504347	0.959868	0.994077	-5.81535
tocainide	ACE2	-0.00359927	4.18482	-0.0478013	0.962066	0.994502	-5.80201
norgestrel	ACE2	-0.00346643	4.23838	-0.0460314	0.96351	0.994502	-5.11879
propranolol	ACE2	-0.005374	3.97657	-0.0443073	0.964928	0.994502	-5.08224
perhexiline	ACE2	-0.00509731	4.28261	-0.0440919	0.964984	0.994502	-6.64025
methylprednisolone	ACE2	0.00789043	4.02363	0.0426515	0.966535	0.994502	-4.81147
danazol	ACE2	0.00249434	4.255	0.041379	0.967047	0.994502	-6.17055
selegiline	ACE2	-0.00309434	3.94044	-0.0403085	0.96797	0.994502	-5.79979
bimatoprost	ACE2	-0.00743166	3.93529	-0.0390265	0.969323	0.994502	-4.76794
tyloxapol	ACE2	-0.00737095	3.98831	-0.0395472	0.969338	0.994502	-5.97709
cimetidine	ACE2	-0.00347954	4.30138	-0.0358301	0.971501	0.994916	-5.68963
disulfiram	ACE2	-0.0044081	3.99002	-0.0356101	0.97191	0.994916	-4.90535
ketoprofen	ACE2	0.00368984	4.31029	0.0335991	0.97336	0.994916	-5.15656
norfloxacin	ACE2	-0.0096936	3.79743	-0.0332326	0.97425	0.994916	-4.72897
amisulpride	ACE2	-0.00410987	4.16962	-0.0314714	0.97502	0.994916	-5.38776
acenocoumarol	ACE2	-0.00679568	3.87152	-0.0313196	0.975783	0.994916	-4.7956
carprofen	ACE2	0.00198076	4.32547	0.0290968	0.976925	0.995054	-5.22485
valdecoxib	ACE2	-0.00346425	4.07189	-0.0267093	0.979009	0.996149	-5.68743
dyphylline	ACE2	-0.0028254	4.29755	-0.0245674	0.980527	0.996668	-5.6785
atenolol	ACE2	0.00354171	3.99377	0.0211277	0.983621	0.997034	-4.83001
tubocurarine	ACE2	0.00152781	4.24785	0.0201692	0.983962	0.997034	-5.81779
ritodrine	ACE2	-0.00157143	4.34029	-0.0185084	0.985293	0.997034	-5.81197
amoxapine	ACE2	0.00130615	4.21621	0.0179007	0.98576	0.997034	-5.78216
chloramphenicol	ACE2	0.00248754	3.90119	0.0178212	0.985933	0.997034	-5.56976
chlorhexidine	ACE2	-0.00238622	3.83569	-0.0142121	0.988876	0.998031	-6.1292
sildenafil	ACE2	0.00117247	4.45144	0.0139235	0.98894	0.998031	-5.36465
phentolamine	ACE2	0.000881244	4.19677	0.010459	0.991692	0.999391	-5.30271
rivastigmine	ACE2	0.00120405	3.9926	0.00635516	0.995077	0.999391	-4.74749
tolcapone	ACE2	-0.00084272	4.14918	-0.0040649	0.996787	0.999391	-5.53308
pyrimethamine	ACE2	-0.000313211	4.14023	-0.00356149	0.997167	0.999391	-6.25514
lynestrenol	ACE2	0.000739674	3.80265	0.00269498	0.997912	0.999391	-4.74889
ziprasidone	ACE2	-0.00030163	4.5107	-0.00228567	0.99819	0.999391	-6.06343
flecainide	ACE2	0.000131026	4.23362	0.0017115	0.99864	0.999391	-5.85493
trimetazidine	ACE2	-0.000249902	3.87479	-0.00151866	0.998823	0.999391	-5.08431
sulindac	ACE2	-6.84778e-05	4.05083	-0.000765458	0.999391	0.999391	-5.28396
thonzonium	NA	NA	NA	NA	NA	NA	NA

## Sheet: C_approved_drugs_28_cells_ATC_G
Table EV2C. Result of enrichment of ACE2-modulating genes in different WHO ATC drug classes using the GSEA method for the 989 clinically approved drugs in the 28 cells
drug class	atc code	p value	adjusted p value	enrichment score	normalized enrichment score	number of more extreme cases	number of drugs	key drugs (leadingEdge)
ANTINEOPLASTIC AGENTS	L01	0.00377537	0.181218	-0.355825	-1.56101	7	82	idelalisib, ponatinib, azacitidine, topotecan, mitoxantrone, midostaurin, nintedanib, bortezomib, crizotinib, ibrutinib, gefitinib, methotrexate, fludarabine, pazopanib, anagrelide, etoposide, busulfan, dasatinib, teniposide, nilotinib, sunitinib, sonidegib, everolimus, daunorubicin, irinotecan, dactinomycin
LIPID MODIFYING AGENTS	C10	0.0213612	0.354744	0.536164	1.55663	144	23	atorvastatin, ezetimibe, lovastatin, acipimox, bezafibrate, simvastatin, fluvastatin, cerivastatin, amlodipine, gemfibrozil
PSYCHOLEPTICS	N05	0.0251068	0.354744	0.427701	1.47749	187	54	asenapine, lorazepam, molindone, perphenazine, midazolam, nitrazepam, pimozide, remoxipride, iloperidone, tiapride, butalbital, chlorprothixene, quetiapine, loxapine, aripiprazole, droperidol, flupentixol, promazine, fluphenazine, pipamperone, trifluoperazine, thiothixene, thioridazine, triflupromazine
UROLOGICALS	G04	0.0388208	0.354744	-0.510989	-1.5471	132	17	phenazopyridine, apomorphine, darifenacin
MUSCLE RELAXANTS	M03	0.0432309	0.354744	-0.544797	-1.5525	151	14	baclofen, chlorzoxazone, chlormezanone, thiocolchicoside, pancuronium
AGENTS ACTING ON THE RENIN-ANGIOTENSIN SYSTEM	C09	0.044343	0.354744	0.505983	1.46901	300	23	fosinopril, benazepril, aliskiren, eprosartan, captopril, moexipril, hydrochlorothiazide, amlodipine, olmesartan, quinapril
ANTIBIOTICS AND CHEMOTHERAPEUTICS FOR DERMATOLOGICAL USE	D06	0.0762149	0.522617	0.505692	1.4089	504	19	sulfamethizole, demeclocycline, oxytetracycline
STOMATOLOGICAL PREPARATIONS	A01	0.105581	0.62413	-0.463693	-1.38005	366	16	miconazole, minocycline, neomycin
DIURETICS	C03	0.137447	0.62413	0.476005	1.31162	910	18	chlorothiazide, eplerenone, hydroflumethiazide, bendroflumethiazide, furosemide, hydrochlorothiazide, theobromine, torasemide, spironolactone, indapamide, trichlormethiazide
ANTIFUNGALS FOR DERMATOLOGICAL USE	D01	0.1484	0.62413	-0.413416	-1.29454	500	19	tioconazole, miconazole, econazole, tolnaftate, butenafine, bifonazole
ANTIVIRALS FOR SYSTEMIC USE	J05	0.161281	0.62413	0.434843	1.27333	1097	24	valaciclovir, famciclovir, ribavirin, maraviroc, rimantadine
DRUGS FOR FUNCTIONAL GASTROINTESTINAL DISORDERS	A03	0.164419	0.62413	0.480811	1.28446	1072	16	trimebutine, oxyphenonium, alosetron, isometheptene, cisapride, domperidone, metoclopramide, methantheline
ANTIPROTOZOALS	P01	0.169035	0.62413	0.444977	1.26671	1129	21	mefloquine, artemether, artesunate, tinidazole, quinine, nitazoxanide, clioquinol, pentamidine, suramin
ALL OTHER THERAPEUTIC PRODUCTS	V03	0.18801	0.644606	-0.447247	-1.24802	667	13	amifostine, pralidoxime, fomepizole, physostigmine, deferiprone
ANTI-ACNE PREPARATIONS	D10	0.225162	0.701391	-0.428157	-1.19475	799	13	isotretinoin, sulfacetamide, meclocycline, resorcinol, tretinoin
ANTIDIARRHEALS, INTESTINAL ANTIINFLAMMATORY/ANTIINFECTIVE AGENTS	A07	0.235329	0.701391	-0.384657	-1.18409	793	18	vancomycin, miconazole, neomycin, diphenoxylate
ANTIMYCOBACTERIALS	J04	0.248409	0.701391	-0.430945	-1.17653	897	12	sulfamethoxazole, ethionamide, trimethoprim, clofazimine, cycloserine
BETA BLOCKING AGENTS	C07	0.293638	0.705716	0.393384	1.1321	1979	22	timolol, carteolol, alprenolol, acebutolol, betaxolol, practolol, amlodipine, nadolol, nifedipine, celiprolol, oxprenolol, carvedilol
ANTIBACTERIALS FOR SYSTEMIC USE	J01	0.298973	0.705716	0.289264	1.09239	2386	92	sulfamethizole, demeclocycline, kanamycin, cefpodoxime, josamycin, pefloxacin, ticarcillin, oxacillin, flucloxacillin, roxithromycin, oxytetracycline, troleandomycin, sparfloxacin
ANTIEPILEPTICS	N03	0.303376	0.705716	0.417185	1.13231	1994	17	stiripentol, tiagabine, ethotoin, trimethadione
CORTICOSTEROIDS, DERMATOLOGICAL PREPARATIONS	D07	0.308751	0.705716	0.39406	1.12176	2063	21	desoximetasone, flumethasone, clocortolone, flurandrenolide, halcinonide, dexamethasone, diflorasone, prednicarbate, mometasone, alclometasone
ENDOCRINE THERAPY	L02	0.340144	0.712076	-0.370282	-1.07794	1181	15	enzalutamide, abiraterone
OPHTHALMOLOGICALS	S01	0.364502	0.712076	0.280638	1.05644	2907	90	sulfamethizole, cinchocaine, kanamycin, levobunolol, famciclovir, timolol, oxytetracycline, carteolol, ephedrine, emedastine, tetracaine, acetylcysteine, ketorolac, betaxolol, trifluridine, lomefloxacin
DRUGS FOR ACID RELATED DISORDERS	A02	0.385797	0.712076	0.391786	1.06337	2536	17	lansoprazole, esomeprazole, pirenzepine, tinidazole, pantoprazole
ANTIINFLAMMATORY AND ANTIRHEUMATIC PRODUCTS	M01	0.390402	0.712076	0.329691	1.04792	2765	35	parecoxib, nabumetone, esomeprazole, fenbufen, etodolac, tenoxicam, ketorolac, benzydamine, ibuprofen, acemetacin, nimesulide, oxyphenbutazone, oxaprozin, auranofin
ANTIHYPERTENSIVES	C02	0.399229	0.712076	-0.336414	-1.03558	1346	18	guanethidine, bosentan, mecamylamine
ANESTHETICS	N01	0.413207	0.712076	0.394537	1.03872	2696	15	cinchocaine, etomidate, tetracaine, propofol, prilocaine
THROAT PREPARATIONS	R02	0.415377	0.712076	0.431766	1.04677	2657	11	benzethonium, dequalinium, benzydamine, ibuprofen
GYNECOLOGICAL ANTIINFECTIVES AND ANTISEPTICS	G01	0.433521	0.717551	0.293996	1.02029	3240	56	sulfamethizole, chlorothiazide, ciclopirox, sulfadoxine, hydroflumethiazide, dequalinium, oxytetracycline, bendroflumethiazide, nystatin, furosemide, tinidazole, clioquinol, hydrochlorothiazide, sumatriptan, sulfaphenazole, probenecid
SEX HORMONES AND MODULATORS OF THE GENITAL SYSTEM	G03	0.473359	0.757375	0.353614	0.995792	3144	20	norgestimate, clomifene, estriol, norethisterone, testosterone, raloxifene, dydrogesterone, estradiol
ANTITHROMBOTIC AGENTS	B01	0.507831	0.786318	0.382162	0.968306	3274	13	cilostazol, rivaroxaban, dipyridamole, clopidogrel
ANTIPRURITICS, INCL. ANTIHISTAMINES, ANESTHETICS, ETC.	D04	0.541944	0.812917	0.372639	0.944176	3494	13	cinchocaine, tetracaine
ANTI-PARKINSON DRUGS	N04	0.577701	0.840292	0.334092	0.92058	3828	18	trihexyphenidyl, ropinirole, entacapone, safinamide, benzatropine
VASOPROTECTIVES	C05	0.611307	0.847777	0.339306	0.89331	3989	15	cinchocaine, tetracaine, dexamethasone, diltiazem
OTOLOGICALS	S02	0.618171	0.847777	0.320984	0.894284	4095	19	cinchocaine, flumethasone, clioquinol, dexamethasone
IMMUNOSUPPRESSANTS	L04	0.648626	0.864835	-0.323108	-0.856675	2336	11	methotrexate, tofacitinib, leflunomide, everolimus
OPHTHALMOLOGICAL AND OTOLOGICAL PREPARATIONS	S03	0.693866	0.900151	-0.310249	-0.822582	2499	11	neomycin
OTHER GYNECOLOGICALS	G02	0.829967	0.996142	0.290827	0.720161	5300	12	benzydamine, ibuprofen, fenoterol, lisuride, estradiol, cabergoline, misoprostol
CALCIUM CHANNEL BLOCKERS	C08	0.839743	0.996142	0.274265	0.722072	5480	15	amlodipine, diltiazem, isradipine, nifedipine, bepridil, verapamil, cilnidipine, nicardipine
TOPICAL PRODUCTS FOR JOINT AND MUSCULAR PAIN	M02	0.881995	0.996142	0.255072	0.692307	5799	17	etofenamate, benzydamine, ibuprofen, nimesulide, oxyphenbutazone
DRUGS FOR OBSTRUCTIVE AIRWAY DISEASES	R03	0.894217	0.996142	0.224931	0.699639	6246	32	ambroxol, theophylline, ephedrine, amlexanox, aminophylline, pentoxifylline, fenoterol, montelukast, theobromine, mometasone, pranlukast, fenspiride
ANALGESICS	N02	0.912643	0.996142	0.240294	0.662122	6048	18	diflunisal, ibuprofen, sumatriptan, tramadol, lisuride, clonidine
OTHER NERVOUS SYSTEM DRUGS	N07	0.953877	0.996142	0.220046	0.587842	6224	16	betahistine, nicotine, varenicline
PSYCHOANALEPTICS	N06	0.986518	0.996142	0.173394	0.570904	7097	42	protriptyline, memantine, milnacipran, desipramine, tranylcypromine, donepezil, dosulepin, fluvoxamine, reboxetine, trazodone, trimipramine, modafinil, minaprine, venlafaxine, imipramine, phenelzine, clomipramine, atomoxetine, citalopram, fluoxetine, doxepin, isocarboxazid, mirtazapine
ANTIHISTAMINES FOR SYSTEMIC USE	R06	0.987926	0.996142	0.175819	0.531557	6790	28	dexbrompheniramine, carbinoxamine, chlorcyclizine, desloratadine, terfenadine, levocetirizine, cyproheptadine, trimethobenzamide
NASAL PREPARATIONS	R01	0.99112	0.996142	0.179616	0.505807	6584	20	phenylpropanolamine, ephedrine, dexamethasone, naphazoline, mometasone, oxymetazoline, xylometazoline, olopatadine, levocabastine, mupirocin, budesonide
DRUGS USED IN DIABETES	A10	0.99306	0.996142	0.173725	0.478693	6581	18	simvastatin, rosiglitazone, nateglinide, tolazamide, phenformin, pioglitazone, acetohexamide, glimepiride, repaglinide, tolbutamide, rosuvastatin
CARDIAC THERAPY	C01	0.996142	0.996142	0.161583	0.505474	6971	33	metaraminol, dofetilide, ephedrine, mephentermine, ibuprofen

## Sheet: D_by_tissue_cell_info
Table EV2D. Information of cells used in the tissue type-specific analysis
* In the table, -666 means not available or not applicable
cell_id	cell_type	base_cell_id	precursor_cell_id	modification	sample_type	primary_site	subtype	original_growth_pattern	provider_catalog_id	original_source_vendor	donor_age	donor_sex	donor_ethnicity
A549	cell line	A549	-666	-666	tumor	lung	non small cell lung cancer| carcinoma	adherent	CCL-185	ATCC	58	M	Caucasian
HA1E	cell line	HA1E	-666	immortalized normal	normal	kidney	normal kidney	adherent	-666	-666	-666	-666	-666
HCC515	cell line	HCC515	-666	-666	tumor	lung	carcinoma	adherent	-666	-666	-666	-666	-666
HT29	cell line	HT29	-666	-666	tumor	large intestine	colorectal adenocarcinoma	adherent	HTB-38	ATCC	44	F	Caucasian
NPC	differentiated	NPC	-666	differentiated from iPSC, but not terminally differentiated	primary	central nervous system	normal stem fibroblast-derived iPScs	adherent	-666	-666	-666	-666	-666
PHH	primary	PHH	-666	-666	primary	liver	normal primary liver	-666	-666	CellzDirect	-666	-666	-666

## Sheet: E_by_tissue_DE
Table EV2E. Result of ACE2 differential expression analysis for clinically approved drugs by tissue type
tissue	drug	gene	logFC	average expression	t value	p value	adjusted p value	B		tissue	drug	gene	logFC	average expression	t value	p value	adjusted p value	B		tissue	drug	gene	logFC	average expression	t value	p value	adjusted p value	B		tissue	drug	gene	logFC	average expression	t value	p value	adjusted p value	B		tissue	drug	gene	logFC	average expression	t value	p value	adjusted p value	B
Lung	mebendazole	ACE2	0.81257	4.51278	5.96593	0.000428629	0.180453	0.486183		Kidney	niclosamide	ACE2	-1.01	3.94762	-6.48823	6.07404e-05	0.0289124	1.77594		Liver	daunorubicin	ACE2	-1.48167	4.4765	-5.09897	0.0029318	0.457123	-1.30921		CNS	oxaprozin	ACE2	0.899788	5.86293	5.60969	0.00115452	0.240209	-4.05158		GI	verapamil	ACE2	-0.428225	3.88373	-3.9419	0.00696069	0.384016	-2.06534
Lung	bicalutamide	ACE2	-0.463575	3.94358	-4.41668	0.000936991	0.197237	-2.98903		Kidney	parthenolide	ACE2	-0.59815	4.13327	-4.65171	0.000858073	0.203614	-0.690507		Liver	dextromethorphan	ACE2	-1.31193	4.71663	-4.96006	0.00344395	0.457123	-4.37729		CNS	vorinostat	ACE2	-0.495801	4.87274	-3.23025	0.00229795	0.240209	-2.61122		GI	crizotinib	ACE2	-1.15564	4.20362	-3.84146	0.00987722	0.384016	-2.76784
Lung	propoxycaine	ACE2	-0.71496	3.96782	-4.49927	0.0024298	0.258774	-3.98938		Kidney	clozapine	ACE2	1.03041	4.69535	6.69586	0.00128328	0.203614	-3.88734		Liver	norgestimate	ACE2	2.10592	6.46691	4.60532	0.00755518	0.457123	-4.50259		CNS	eplerenone	ACE2	0.825375	5.82572	4.93757	0.00240185	0.240209	-0.993025		GI	metyrapone	ACE2	-0.4883	3.81955	-3.72299	0.0133275	0.384016	-4.05034
Lung	pyrimethamine	ACE2	-0.845242	3.66299	-4.21327	0.00258028	0.258774	-1.22997		Kidney	melperone	ACE2	-0.621892	3.81043	-6.3733	0.00214175	0.254868	-2.16689		Liver	tolbutamide	ACE2	-1.99715	4.41537	-4.5235	0.00910969	0.457123	-4.50225		CNS	digoxin	ACE2	-0.641713	4.94305	-3.85831	0.00280368	0.240209	-2.3179		GI	isoxsuprine	ACE2	0.599033	4.36322	3.58106	0.016946	0.384016	-4.25532
Lung	nonoxynol-9	ACE2	-0.665942	3.75264	-4.07805	0.00307332	0.258774	-1.38326		Kidney	methysergide	ACE2	-0.600863	3.87736	-4.15007	0.00320471	0.265741	-1.47361		Liver	orphenadrine	ACE2	-1.31082	4.79434	-4.31944	0.00978033	0.457123	-4.47422		CNS	rimonabant	ACE2	-1.0049	4.8082	-4.70856	0.00294903	0.240209	-1.62013		GI	etoposide	ACE2	-0.536317	3.79554	-3.35021	0.0183605	0.384016	-2.77597
Lung	doconexent	ACE2	-0.69047	3.76126	-4.02048	0.00437581	0.297972	-3.97741		Kidney	flunisolide	ACE2	-0.456183	3.86162	-4.10452	0.00351559	0.265741	-1.45845		Liver	oxybenzone	ACE2	0.926283	5.91289	4.05466	0.011329	0.457123	-4.40747		CNS	digitoxin	ACE2	-1.94913	4.38589	-5.40225	0.0034859	0.240209	-1.29129		GI	solifenacin	ACE2	-0.480067	3.82367	-3.36297	0.0203829	0.384016	-4.1855
Lung	amlodipine	ACE2	0.419988	4.48139	3.77025	0.00504209	0.297972	-1.91216		Kidney	cilastatin	ACE2	0.472425	4.35759	5.29401	0.00390795	0.265741	-3.58579		Liver	terfenadine	ACE2	1.21773	6.02281	4.42332	0.0133575	0.457123	-4.45686		CNS	clofibrate	ACE2	0.753713	5.78989	4.47418	0.00375806	0.240209	-2.48955		GI	citalopram	ACE2	-0.462633	3.83238	-3.08774	0.0268846	0.384016	-4.18577
Lung	protriptyline	ACE2	0.55455	4.54868	3.66689	0.00587095	0.297972	-2.09679		Kidney	maprotiline	ACE2	0.5225	4.54438	3.83097	0.0050041	0.297744	-1.79805		Liver	pantoprazole	ACE2	1.25602	6.04196	4.15777	0.0150692	0.457123	-4.44961		CNS	vincristine	ACE2	-0.9081	4.80642	-3.89129	0.00394593	0.240209	-2.3161		GI	tigecycline	ACE2	-1.02541	3.42348	-2.63832	0.0290543	0.384016	-3.31959
Lung	triamcinolone	ACE2	0.66491	4.50847	3.72662	0.00712596	0.297972	-2.11101		Kidney	vemurafenib	ACE2	0.615275	4.8913	3.89359	0.00571832	0.302435	-2.11646		Liver	leflunomide	ACE2	-1.3236	4.7108	-3.47474	0.0151243	0.457123	-2.60916		CNS	econazole	ACE2	-0.906462	4.95981	-4.29314	0.00462677	0.25036	-1.72923		GI	alimemazine	ACE2	-0.749733	3.68883	-2.87332	0.0332219	0.384016	-3.35245
Lung	tamoxifen	ACE2	0.502562	4.73658	2.8748	0.00741645	0.297972	-2.56396		Kidney	maraviroc	ACE2	0.638995	4.90316	3.8053	0.00657043	0.312753	-1.97086		Liver	isotretinoin	ACE2	-0.582313	5.00678	-3.3109	0.0184106	0.457123	-4.02578		CNS	vinorelbine	ACE2	-1.50794	4.52695	-3.62721	0.00585125	0.263066	-2.52689		GI	raloxifene	ACE2	0.503682	4.95163	2.30327	0.0338537	0.384016	-3.54091
Lung	flunarizine	ACE2	-0.401308	4.20306	-3.05082	0.00838412	0.297972	-2.51356		Kidney	phenazopyridine	ACE2	-0.571358	3.89446	-4.32819	0.00795556	0.326541	-3.70729		Liver	perphenazine	ACE2	1.77065	6.29927	3.79496	0.0187326	0.457123	-4.51724		CNS	fluconazole	ACE2	0.9492	5.88043	4.47187	0.00594194	0.263066	-1.75747		GI	trifluoperazine	ACE2	-0.438666	3.84358	-2.41609	0.0351629	0.384016	-3.65633
Lung	diclofenamide	ACE2	-0.633258	3.96696	-3.44353	0.00849325	0.297972	-2.39684		Kidney	sirolimus	ACE2	-0.564948	4.25874	-3.09615	0.00823213	0.326541	-2.671		Liver	lapatinib	ACE2	0.698664	5.72	2.81722	0.0189393	0.457123	-3.82098		CNS	sirolimus	ACE2	-0.554298	4.85318	-3.04999	0.00704183	0.285781	-2.71691		GI	cisapride	ACE2	0.81865	4.47303	2.82287	0.0368546	0.384016	-4.26874
Lung	nicergoline	ACE2	0.585588	4.81664	3.27558	0.0108381	0.350987	-2.66352		Kidney	dinoprostone	ACE2	-1.05591	3.59342	-4.27165	0.00932655	0.339793	-4.0317		Liver	rescinnamine	ACE2	0.704717	5.72496	3.39815	0.0192596	0.457123	-3.35762		CNS	danazol	ACE2	-0.577921	4.94992	-3.05763	0.00825863	0.290606	-3.1497		GI	vemurafenib	ACE2	0.563006	4.37934	2.57655	0.0370445	0.384016	-4.51993
Lung	aliskiren	ACE2	0.438329	4.49056	3.12112	0.013524	0.383804	-2.65078		Kidney	nifedipine	ACE2	0.313853	4.58927	3.08283	0.0111794	0.339793	-2.62474		Liver	oxymetazoline	ACE2	1.26992	6.08471	3.45397	0.0197721	0.457123	-2.81602		CNS	panobinostat	ACE2	-0.90335	4.64416	-4.15475	0.00852372	0.290606	-2.63822		GI	thioridazine	ACE2	-0.3613	3.90256	-2.36092	0.0416325	0.384016	-4.55652
Lung	ceforanide	ACE2	0.478117	4.57711	3.11374	0.0137513	0.383804	-3.98532		Kidney	meclizine	ACE2	0.518958	4.43962	3.97752	0.0122417	0.339793	-4.07589		Liver	benzthiazide	ACE2	1.1749	6.0014	3.65502	0.0200024	0.457123	-4.49135		CNS	norepinephrine	ACE2	0.967331	5.79432	3.77717	0.00895089	0.290606	-2.22102		GI	sirolimus	ACE2	-0.291511	4.15757	-2.33649	0.0428807	0.384016	-3.81714
Lung	mexiletine	ACE2	-0.547275	3.99776	-3.05583	0.0145864	0.383804	-3.92781		Kidney	flavoxate	ACE2	0.8234	4.59184	3.89638	0.0122598	0.339793	-3.62713		Liver	flumazenil	ACE2	0.7774	5.7613	3.25734	0.0203213	0.457123	-4.42419		CNS	tolazamide	ACE2	-0.4767	4.75863	-3.24944	0.0112691	0.335242	-2.49326		GI	nitrendipine	ACE2	-0.39085	3.90241	-2.44261	0.0495152	0.384016	-3.71741
Lung	tripelennamine	ACE2	-0.415517	3.96761	-2.77319	0.0174095	0.431141	-3.02528		Kidney	norethisterone	ACE2	0.347304	4.32441	3.2033	0.0125935	0.339793	-3.7115		Liver	omeprazole	ACE2	-0.96465	4.93162	-3.53919	0.0231083	0.457123	-4.38091		CNS	nortriptyline	ACE2	-0.751467	5.171	-3.79292	0.0117025	0.335242	-2.37348		GI	nalbuphine	ACE2	-0.5337	3.79685	-2.53512	0.0499988	0.384016	-4.27462
Lung	primaquine	ACE2	-0.559596	3.9916	-2.897	0.019503	0.456153	-4.00334		Kidney	tropicamide	ACE2	-0.803525	3.98436	-3.6258	0.0142503	0.339793	-4.05752		Liver	vinblastine	ACE2	-0.863183	4.88703	-3.22874	0.0232633	0.457123	-2.96814		CNS	anagrelide	ACE2	-1.13619	4.84494	-3.32492	0.0153197	0.389884	-2.87151		GI	nimodipine	ACE2	-0.346425	3.92463	-2.45053	0.0500891	0.384016	-4.16469
Lung	tolmetin	ACE2	-0.562125	3.99034	-2.83156	0.0211078	0.467705	-4.13455		Kidney	enalapril	ACE2	-0.62355	3.68751	-3.64405	0.0146654	0.339793	-2.59093		Liver	minoxidil	ACE2	0.777883	5.83869	3.29633	0.0258722	0.457123	-4.41822		CNS	tretinoin	ACE2	0.436785	5.0862	2.70831	0.0157682	0.389884	-3.17142		GI	fursultiamine	ACE2	0.483667	4.30553	2.37969	0.0612703	0.425076	-4.32635
Lung	escitalopram	ACE2	-0.458739	4.06986	-2.53681	0.026856	0.526653	-3.2707		Kidney	naltrexone	ACE2	-0.362656	4.15416	-2.84278	0.0157096	0.339793	-3.05682		Liver	vorinostat	ACE2	-0.504715	5.10345	-2.37679	0.0277402	0.457123	-4.13198		CNS	bumetanide	ACE2	0.520175	5.67312	3.21703	0.0175602	0.389884	-4.21758		GI	temsirolimus	ACE2	-0.309475	3.9431	-2.22799	0.0646214	0.425076	-4.03644
Lung	biperiden	ACE2	0.346452	4.35173	2.44086	0.0279855	0.526653	-3.34088		Kidney	felodipine	ACE2	0.568567	4.28357	3.72271	0.0164566	0.339793	-4.08712		Liver	dexamethasone	ACE2	0.584917	5.64106	2.49794	0.0288003	0.457123	-3.32304		CNS	trimethobenzamide	ACE2	1.18231	6.00419	3.21716	0.0177771	0.389884	-4.24469		GI	ixazomib	ACE2	0.453041	4.27103	2.25649	0.0646855	0.425076	-5.03433
Lung	hexylcaine	ACE2	0.66739	4.50971	2.67411	0.0294707	0.526653	-4.21838		Kidney	midodrine	ACE2	-0.405083	4.03167	-3.59494	0.0173844	0.339793	-3.99381		Liver	warfarin	ACE2	0.734537	5.66521	2.85855	0.0299704	0.457123	-4.35933		CNS	donepezil	ACE2	0.863838	5.84496	3.15813	0.0183555	0.389884	-4.29788		GI	gemfibrozil	ACE2	0.51455	4.32097	2.21727	0.0733736	0.460252	-3.93117
Lung	quetiapine	ACE2	0.459167	4.52882	2.43425	0.0318591	0.526653	-3.45939		Kidney	perindopril	ACE2	-0.43615	4.01614	-3.35735	0.0204294	0.339793	-3.33837		Liver	propofol	ACE2	1.1405	5.9842	2.96544	0.0320932	0.457123	-4.52244		CNS	metoprolol	ACE2	0.91745	6.00546	3.36265	0.0186151	0.389884	-2.79821		GI	tropicamide	ACE2	-0.388033	3.86968	-2.18674	0.0777827	0.460952	-4.34525
Lung	epirizole	ACE2	0.504217	4.34006	2.55116	0.0321459	0.526653	-4.23075		Kidney	naftifine	ACE2	-0.383892	3.92943	-3.35081	0.0218947	0.339793	-3.21426		Liver	alverine	ACE2	-0.97965	4.92412	-3.33502	0.0324863	0.457123	-4.49053		CNS	menadione	ACE2	-1.1857	4.88445	-3.39043	0.019214	0.389884	-3.13593		GI	fluoxetine	ACE2	-0.333583	3.89691	-2.13636	0.082828	0.460952	-3.95327
Lung	dexamethasone	ACE2	0.32193	4.48128	2.22626	0.0326055	0.526653	-4.52767		Kidney	meclocycline	ACE2	0.622	4.43237	3.33849	0.0223792	0.339793	-3.64447		Liver	tacrolimus	ACE2	1.56	6.19395	3.12805	0.0333034	0.457123	-4.5461		CNS	thiotepa	ACE2	0.52675	5.67641	3.02489	0.0205397	0.39136	-3.19794		GI	ibuprofen	ACE2	0.400975	4.26176	2.21471	0.087567	0.460952	-4.41879
Lung	fulvestrant	ACE2	-0.241266	4.42229	-2.20454	0.0346482	0.526653	-3.94023		Kidney	doxepin	ACE2	0.582619	4.5075	2.65758	0.0225038	0.339793	-3.8464		Liver	dihydroergotamine	ACE2	1.12767	5.93643	2.74822	0.0378886	0.457123	-3.37629		CNS	terfenadine	ACE2	0.476025	5.65105	3.0245	0.0216161	0.39136	-4.25268		GI	guaifenesin	ACE2	-0.543267	3.79207	-2.10561	0.0886511	0.460952	-4.36079
Lung	mestranol	ACE2	0.491162	4.4094	2.31242	0.0350779	0.526653	-4.08079		Kidney	tocainide	ACE2	0.585892	4.67907	3.21266	0.0233429	0.339793	-4.19941		Liver	bromocriptine	ACE2	-1.4607	4.6836	-2.64105	0.0395263	0.457123	-3.4547		CNS	rivaroxaban	ACE2	0.765767	5.6638	3.18104	0.0222163	0.39136	-3.09737		GI	clomifene	ACE2	-0.378991	4.59195	-2.03426	0.0945696	0.460952	-4.597
Lung	benzthiazide	ACE2	-0.343475	4.09966	-2.47371	0.0373584	0.526653	-3.56508		Kidney	alprostadil	ACE2	0.377608	4.36895	3.279	0.0235448	0.339793	-4.02539		Liver	acepromazine	ACE2	0.465916	5.68271	2.84182	0.0399581	0.457123	-4.36303		CNS	prednisolone	ACE2	0.683633	5.74765	3.17885	0.0228631	0.39136	-2.94835		GI	dienestrol	ACE2	-0.431108	4.56589	-1.84507	0.100752	0.460952	-4.13798
Lung	diazoxide	ACE2	0.423356	4.41132	2.38277	0.0374104	0.526653	-3.5966		Kidney	modafinil	ACE2	0.396984	4.19778	3.27638	0.0237373	0.339793	-3.35447		Liver	fludarabine	ACE2	-0.842708	5.12668	-2.43465	0.0401293	0.457123	-3.60666		CNS	sertraline	ACE2	-0.366725	5.22967	-2.95281	0.0246114	0.39136	-3.12083		GI	nilotinib	ACE2	-0.334792	4.61405	-1.97676	0.104261	0.460952	-4.93964
Lung	riboflavin	ACE2	0.488858	4.76827	2.45373	0.0389872	0.526653	-4.12328		Kidney	isocarboxazid	ACE2	0.514425	4.43735	3.22144	0.0239359	0.339793	-4.14555		Liver	aprepitant	ACE2	0.51415	5.50389	2.80159	0.0415808	0.457123	-4.3877		CNS	ouabain	ACE2	-0.839814	4.89275	-2.63653	0.0255205	0.39136	-4.32098		GI	haloperidol	ACE2	-0.5615	3.78295	-1.98212	0.10451	0.460952	-4.35981
Lung	donepezil	ACE2	0.364586	4.48153	2.32746	0.0392121	0.526653	-3.71687		Kidney	perhexiline	ACE2	-0.338995	4.41417	-2.85226	0.0240042	0.339793	-4.00499		Liver	pipamperone	ACE2	-0.93205	4.94793	-2.84894	0.0429832	0.457123	-4.48794		CNS	methysergide	ACE2	0.494622	5.58578	2.54548	0.028185	0.39136	-3.46562		GI	pirlindole	ACE2	-0.475267	3.82607	-1.94089	0.105568	0.460952	-4.44333
Lung	dienestrol	ACE2	-0.232189	4.61845	-2.18612	0.0405023	0.526653	-3.67028		Kidney	paclitaxel	ACE2	-0.172626	3.93681	-2.39299	0.024069	0.339793	-3.84726		Liver	everolimus	ACE2	-0.859983	4.55779	-2.72407	0.0445605	0.457123	-3.98307		CNS	doxylamine	ACE2	-0.879925	4.82394	-2.85465	0.0282872	0.39136	-3.3043		GI	estradiol	ACE2	0.636053	4.96338	1.73726	0.109208	0.460952	-4.39766
Lung	resorcinol	ACE2	-0.429412	4.05669	-2.38989	0.0423043	0.526653	-4.11735		Kidney	thioridazine	ACE2	0.400341	4.70976	2.63648	0.0242587	0.339793	-3.76966		Liver	primidone	ACE2	-1.44535	4.69128	-2.73993	0.0456355	0.457123	-4.54168		CNS	alprenolol	ACE2	0.59225	5.48495	2.84068	0.0284773	0.39136	-3.22503		GI	rucaparib	ACE2	0.390994	4.29333	1.87814	0.111069	0.460952	-4.1755
Lung	rimexolone	ACE2	-0.6805	3.9978	-2.38964	0.042835	0.526653	-3.92109		Kidney	pimozide	ACE2	0.336206	4.60045	2.62065	0.0253319	0.339793	-3.87939		Liver	metolazone	ACE2	-1.0746	4.91245	-2.69675	0.0458362	0.457123	-3.48288		CNS	parthenolide	ACE2	-0.980448	5.04252	-2.63095	0.0286194	0.39136	-3.31608		GI	neratinib	ACE2	0.489325	4.3425	1.81455	0.115359	0.460952	-5.09787
Lung	estriol	ACE2	0.236604	4.66476	2.11967	0.0438738	0.526653	-3.87365		Kidney	econazole	ACE2	-0.41155	3.79351	-3.1491	0.0260442	0.339793	-4.10203		Liver	felbamate	ACE2	-0.875417	4.93489	-2.55388	0.0467692	0.457123	-4.50701		CNS	mometasone	ACE2	0.511444	5.51963	2.83296	0.0290871	0.39136	-3.19987		GI	sulfinpyrazone	ACE2	0.4332	4.2803	1.89908	0.117449	0.460952	-4.48917
Lung	phenylbutazone	ACE2	-0.46701	3.87299	-2.37286	0.0474113	0.526653	-4.16445		Kidney	homatropine	ACE2	0.229967	4.50111	2.70164	0.0266209	0.339793	-3.20398		Liver	meloxicam	ACE2	-1.2638	4.78205	-2.59595	0.0475494	0.457123	-4.45413		CNS	salmeterol	ACE2	0.491363	5.65872	2.82689	0.029493	0.39136	-3.26122		GI	isradipine	ACE2	0.58425	4.35582	1.89889	0.121023	0.460952	-4.51696
Lung	amitriptyline	ACE2	-0.477567	3.84683	-2.28245	0.0501382	0.526653	-3.67917		Kidney	propofol	ACE2	0.475417	4.23699	3.16218	0.0269174	0.339793	-4.11254		Liver	raloxifene	ACE2	0.981075	5.90449	2.80864	0.0480554	0.457123	-4.52343		CNS	metformin	ACE2	0.603825	4.74915	3.08112	0.0297337	0.39136	-3.12274		GI	resveratrol	ACE2	-0.233719	3.98098	-1.76483	0.12493	0.460952	-4.51748
Lung	ritodrine	ACE2	0.435892	4.30355	2.29758	0.0503955	0.526653	-3.6911		Kidney	carbamazepine	ACE2	-0.34245	4.06299	-3.11726	0.0271263	0.339793	-3.31431		Liver	ticlopidine	ACE2	0.82685	5.82737	2.67299	0.0481322	0.457123	-3.60857		CNS	carvedilol	ACE2	0.501613	5.66384	2.77017	0.0307424	0.39346	-4.28682		GI	atorvastatin	ACE2	0.3396	4.26764	1.75287	0.126929	0.460952	-4.6977
Lung	telmisartan	ACE2	0.399422	4.54338	2.18323	0.0505779	0.526653	-3.92968		Kidney	mepyramine	ACE2	0.6961	4.34733	3.03979	0.0284845	0.346533	-4.27537		Liver	probucol	ACE2	-1.21173	4.84388	-2.62014	0.0486778	0.457123	-4.47469		CNS	floxuridine	ACE2	-0.643646	5.19694	-2.90918	0.0315091	0.39346	-3.40311		GI	guanabenz	ACE2	0.309767	4.21858	1.77162	0.138916	0.489292	-4.43121
Lung	hydrocortisone	ACE2	0.498275	4.33475	2.26679	0.051286	0.526653	-4.25809		Kidney	dobutamine	ACE2	-0.582775	3.88875	-3.10311	0.029394	0.346533	-4.22304		Liver	dexrazoxane	ACE2	0.620212	5.60804	2.48146	0.0501846	0.457123	-4.38583		CNS	trazodone	ACE2	0.535575	5.45661	2.68178	0.0350923	0.417003	-3.41361		GI	promazine	ACE2	-0.212969	3.99135	-1.67434	0.141824	0.489292	-5.42926
Lung	bumetanide	ACE2	-0.703408	3.7339	-2.30091	0.0512893	0.526653	-4.38234		Kidney	formoterol	ACE2	-0.528392	3.91595	-2.94826	0.0298484	0.346533	-3.32176		Liver	duloxetine	ACE2	0.9224	5.87515	2.64856	0.0516738	0.457123	-4.48923		CNS	moexipril	ACE2	0.507781	5.5178	2.66047	0.0371345	0.417003	-3.85221		GI	nicotine	ACE2	0.488867	4.30813	1.70011	0.150707	0.494074	-4.45095
Lung	triflupromazine	ACE2	-0.348037	4.34982	-2.22997	0.0544728	0.52924	-4.12181		Kidney	pinacidil	ACE2	0.329754	4.22521	2.63853	0.0306356	0.347203	-3.98991		Liver	phenoxybenzamine	ACE2	1.04095	5.93442	2.5088	0.0557172	0.457123	-4.54314		CNS	cinnarizine	ACE2	0.42935	5.47858	2.62784	0.0374328	0.417003	-4.32044		GI	tropisetron	ACE2	0.322667	4.22503	1.68167	0.151271	0.494074	-4.44194
Lung	reboxetine	ACE2	-0.32595	4.12062	-2.21608	0.0562971	0.52924	-3.8207		Kidney	nafcillin	ACE2	0.490733	4.24465	2.95226	0.0328058	0.35161	-3.3005		Liver	mesoridazine	ACE2	-0.82445	5.03753	-2.53983	0.0569385	0.457123	-4.49326		CNS	ambroxol	ACE2	0.47535	5.65071	2.6043	0.0390921	0.417003	-4.36959		GI	dihydroergotamine	ACE2	0.3785	4.25295	1.66803	0.156446	0.494074	-4.46163
Lung	bromhexine	ACE2	-0.484375	4.28165	-2.19771	0.0573897	0.52924	-3.9793		Kidney	probenecid	ACE2	0.5944	4.29648	2.90196	0.0333026	0.35161	-4.26382		Liver	simvastatin	ACE2	0.47536	5.51737	2.23485	0.0580596	0.457123	-3.8316		CNS	cinalukast	ACE2	-0.549733	5.27187	-2.72445	0.0399428	0.417003	-4.40337		GI	metixene	ACE2	-0.540767	3.79332	-1.61393	0.164038	0.494074	-4.76489
Lung	budesonide	ACE2	0.304808	4.67625	2.19779	0.0583249	0.52924	-4.39139		Kidney	pirenzepine	ACE2	0.463758	4.23116	3.02223	0.0339676	0.35161	-4.10507		Liver	nefopam	ACE2	-1.02175	4.90307	-2.49113	0.0586257	0.457123	-4.52594		CNS	amantadine	ACE2	0.491675	5.65887	2.54089	0.0419579	0.417003	-3.5092		GI	fluorometholone	ACE2	-0.3357	3.89585	-1.58847	0.166848	0.494074	-4.48799
Lung	naphazoline	ACE2	0.465287	4.31863	2.26505	0.0584648	0.52924	-4.37417		Kidney	rescinnamine	ACE2	0.384575	4.37243	2.88257	0.0344312	0.35161	-3.39365		Liver	tubocurarine	ACE2	-1.3211	4.69265	-2.41917	0.0597381	0.457123	-3.826		CNS	amiloride	ACE2	-0.637667	5.2279	-2.67079	0.0424941	0.417003	-4.40953		GI	parthenolide	ACE2	0.274819	4.23525	1.5629	0.168134	0.494074	-4.63895
Lung	meloxicam	ACE2	0.431763	4.53808	2.11461	0.0592249	0.52924	-3.86096		Kidney	bupropion	ACE2	-0.46705	4.00069	-2.89463	0.0360403	0.35161	-4.22845		Liver	cinnarizine	ACE2	-1.26138	4.74191	-2.34031	0.0615751	0.457123	-3.80121		CNS	gemfibrozil	ACE2	-0.529717	4.18237	-2.73362	0.0433047	0.417003	-3.4483		GI	nitrofural	ACE2	0.421433	4.27442	1.61179	0.170664	0.494074	-4.53947
Lung	methocarbamol	ACE2	-0.44161	3.88568	-2.20825	0.060359	0.52924	-4.31402		Kidney	homosalate	ACE2	-0.3477	3.82543	-2.91031	0.0362162	0.35161	-4.05969		Liver	carteolol	ACE2	0.665	5.74645	2.63544	0.062892	0.457123	-4.1967		CNS	chlorphenamine	ACE2	0.478381	5.57766	2.29714	0.0436008	0.417003	-4.16155		GI	minoxidil	ACE2	-0.2216	3.98704	-1.53751	0.171852	0.494074	-4.52148
Lung	equilin	ACE2	-0.196009	4.36418	-1.9481	0.0628593	0.52924	-3.99554		Kidney	methotrexate	ACE2	-0.310711	3.71083	-2.24645	0.0369	0.35161	-3.83841		Liver	diflorasone	ACE2	0.67695	5.78823	2.40988	0.0646431	0.457123	-4.48195		CNS	tolmetin	ACE2	0.7074	5.75953	2.64819	0.0439927	0.417003	-3.64137		GI	torasemide	ACE2	0.335783	4.23159	1.52655	0.184909	0.520764	-4.50198
Lung	meclocycline	ACE2	-0.389275	4.08895	-2.12498	0.0649932	0.52924	-4.21722		Kidney	verteporfin	ACE2	-0.576583	3.94592	-2.84791	0.0369338	0.35161	-4.32486		Liver	nalbuphine	ACE2	-0.991083	4.95421	-2.4607	0.0651661	0.457123	-4.46845		CNS	pargyline	ACE2	1.13337	6.11342	2.62092	0.0447066	0.417003	-4.19599		GI	nifedipine	ACE2	0.200794	4.19823	1.46383	0.191844	0.524055	-4.74448
Lung	trazodone	ACE2	-0.4092	4.26293	-2.03932	0.0653467	0.52924	-4.13214		Kidney	chlorthalidone	ACE2	0.41415	4.44129	2.79967	0.0394123	0.367389	-3.37415		Liver	mebendazole	ACE2	-1.06483	4.91733	-2.37327	0.0659438	0.457123	-3.80544		CNS	doconexent	ACE2	0.290728	4.9591	2.23073	0.0467108	0.417003	-4.12234		GI	ephedrine	ACE2	0.277667	4.20253	1.48801	0.196582	0.524055	-4.48829
Lung	fluvastatin	ACE2	0.432954	4.48788	2.11272	0.0662493	0.52924	-4.52489		Kidney	lisuride	ACE2	0.574658	4.46747	2.81105	0.0401349	0.367389	-3.37585		Liver	rosuvastatin	ACE2	1.3436	6.08575	2.34272	0.0685706	0.457123	-4.19528		CNS	hexylcaine	ACE2	0.522467	5.80797	2.5942	0.0467644	0.417003	-3.51911		GI	tamoxifen	ACE2	-0.184936	4.42186	-1.34948	0.199464	0.524055	-5.24945
Lung	pseudoephedrine	ACE2	-0.413088	4.11967	-2.10639	0.0672273	0.52924	-4.06369		Kidney	benazepril	ACE2	0.404283	4.43636	2.72719	0.0416368	0.367969	-4.24502		Liver	timolol	ACE2	0.586683	5.74309	2.36612	0.0689987	0.457123	-4.05668		CNS	fenofibrate	ACE2	-0.543617	5.27493	-2.58714	0.0467895	0.417003	-4.42251		GI	letrozole	ACE2	0.517483	4.32244	1.46602	0.201267	0.524055	-4.5095
Lung	metoclopramide	ACE2	0.35577	4.28437	2.12952	0.0678835	0.52924	-4.32259		Kidney	clofarabine	ACE2	0.547212	4.46486	3.15386	0.0417444	0.367969	-4.34063		Liver	dobutamine	ACE2	-1.12128	4.88911	-2.3265	0.0706444	0.457123	-4.52271		CNS	felbamate	ACE2	-0.536507	4.99565	-2.45706	0.0469402	0.417003	-4.37479		GI	vorinostat	ACE2	0.15748	4.11122	1.26818	0.209344	0.534991	-6.91083
Lung	pioglitazone	ACE2	0.2633	4.43088	1.98601	0.071616	0.534839	-4.0733		Kidney	tramadol	ACE2	0.682017	4.34029	2.74845	0.0426708	0.369297	-4.185		Liver	triclosan	ACE2	0.931825	5.87986	2.47086	0.0707174	0.457123	-4.54527		CNS	bromocriptine	ACE2	-0.437137	5.08236	-2.25266	0.0470948	0.417003	-4.13771		GI	mesoridazine	ACE2	0.156331	4.176	1.34976	0.224247	0.55702	-4.61833
Lung	diazepam	ACE2	-0.263196	4.04637	-2.06722	0.0716981	0.534839	-4.24356		Kidney	pentoxifylline	ACE2	0.800867	4.39972	2.73965	0.0438195	0.372466	-4.22332		Liver	ambroxol	ACE2	0.835925	5.83191	2.43821	0.0713016	0.457123	-4.5305		CNS	amlodipine	ACE2	-0.9687	5.02572	-2.6619	0.0482035	0.419198	-4.17536		GI	imipramine	ACE2	-0.256567	3.93542	-1.37877	0.226037	0.55702	-4.53972
Lung	halcinonide	ACE2	0.327231	4.29061	2.16561	0.0734241	0.534839	-4.52971		Kidney	resveratrol	ACE2	0.261388	4.541	2.2713	0.0463456	0.387026	-3.65293		Liver	dinoprostone	ACE2	0.609317	5.67726	2.26318	0.0722928	0.457123	-4.4916		CNS	crizotinib	ACE2	-0.864034	4.8489	-2.48273	0.0505519	0.422715	-4.38684		GI	azathioprine	ACE2	-0.271683	3.88234	-1.33927	0.233467	0.559136	-5.18238
Lung	vinblastine	ACE2	0.389435	4.40063	1.92155	0.074707	0.534839	-4.62		Kidney	fexofenadine	ACE2	-0.355933	4.05625	-2.62872	0.0493642	0.400687	-3.61002		Liver	clofibrate	ACE2	0.62855	5.72822	2.45637	0.0724826	0.457123	-3.80889		CNS	sildenafil	ACE2	-0.415062	5.20551	-2.42063	0.0509899	0.422715	-4.34776		GI	triprolidine	ACE2	0.1854	4.1564	1.27337	0.236625	0.559136	-4.53642
Lung	sildenafil	ACE2	-0.477175	4.03281	-2.0297	0.0753505	0.534839	-4.00575		Kidney	praziquantel	ACE2	0.35865	4.41354	2.61294	0.0496649	0.400687	-4.26975		Liver	tranilast	ACE2	0.984683	5.94209	2.23798	0.0732887	0.457123	-4.55479		CNS	bendroflumethiazide	ACE2	0.61835	5.498	2.39484	0.0518827	0.422715	-3.65309		GI	ramipril	ACE2	0.2454	4.1864	1.31691	0.242546	0.559136	-4.54734
Lung	alprostadil	ACE2	-0.438146	4.01842	-2.00739	0.0771423	0.534839	-4.38963		Kidney	fenoterol	ACE2	-0.41495	4.02674	-2.53687	0.0514938	0.402692	-4.27644		Liver	phenazopyridine	ACE2	-0.59255	5.15348	-2.24182	0.0828838	0.507987	-4.01176		CNS	carteolol	ACE2	0.580738	5.70341	2.40364	0.0520799	0.422715	-4.36463		GI	perhexiline	ACE2	-0.320525	3.88425	-1.29233	0.246194	0.559136	-6.52728
Lung	diphenidol	ACE2	0.36757	4.3598	2.03946	0.0774945	0.534839	-4.33645		Kidney	panobinostat	ACE2	0.821782	5.32265	2.3314	0.0518155	0.402692	-4.01057		Liver	zolmitriptan	ACE2	-0.88215	4.97287	-2.29901	0.0842043	0.507987	-4.5493		CNS	saquinavir	ACE2	0.368906	5.44836	2.36549	0.0538153	0.425767	-4.33696		GI	metrizamide	ACE2	-0.301367	3.91302	-1.31333	0.247154	0.559136	-4.53726
Lung	metolazone	ACE2	-0.36989	4.21402	-1.97477	0.0869599	0.590486	-4.03804		Kidney	chloroquine	ACE2	0.329716	4.61748	2.19085	0.0530194	0.402692	-3.83462		Liver	flavoxate	ACE2	0.5967	5.67095	2.07256	0.0936709	0.54313	-4.47962		CNS	belinostat	ACE2	-1.07747	4.98003	-2.45383	0.055544	0.425767	-4.60459		GI	fluphenazine	ACE2	-0.266875	3.93026	-1.2252	0.254293	0.566006	-5.21474
Lung	brinzolamide	ACE2	-0.31829	4.01686	-1.93994	0.0914402	0.602585	-4.3523		Kidney	tigecycline	ACE2	-0.698825	3.36339	-2.37162	0.0532975	0.402692	-3.93737		Liver	rivaroxaban	ACE2	0.582462	5.58917	1.98136	0.0961354	0.54313	-4.44082		CNS	benperidol	ACE2	0.569038	5.47334	2.32541	0.0556957	0.425767	-4.36524		GI	galantamine	ACE2	-0.2526	3.9374	-1.25156	0.264527	0.571044	-4.55056
Lung	eplerenone	ACE2	0.332213	4.25171	1.91852	0.0916044	0.602585	-4.38476		Kidney	diflunisal	ACE2	-0.384517	4.04196	-2.51504	0.0555976	0.413507	-4.35299		Liver	medrysone	ACE2	0.64051	5.77825	1.91477	0.0963909	0.54313	-4.1974		CNS	sertaconazole	ACE2	0.585856	5.55683	2.31064	0.056041	0.425767	-3.87765		GI	sonidegib	ACE2	-0.181857	4.00691	-1.22393	0.264832	0.571044	-4.70956
Lung	parachlorophenol	ACE2	0.68896	4.45097	1.93753	0.0936864	0.603548	-4.18558		Kidney	saquinavir	ACE2	0.329042	4.2859	2.52443	0.0584032	0.427691	-4.25088		Liver	ouabain	ACE2	0.41516	5.64301	1.88561	0.100694	0.54313	-4.9277		CNS	fluphenazine	ACE2	0.578775	5.70242	2.3213	0.0574296	0.425767	-4.36629		GI	imiquimod	ACE2	-0.226731	3.98447	-1.1923	0.27588	0.585715	-4.56687
Lung	neratinib	ACE2	0.498075	4.51488	1.81291	0.0963231	0.603548	-4.88911		Kidney	ketotifen	ACE2	0.291183	4.37981	2.44338	0.0596691	0.43034	-3.85375		Liver	amitriptyline	ACE2	0.72635	5.77713	2.07994	0.102341	0.54313	-4.44072		CNS	tropisetron	ACE2	0.6262	5.50192	2.32111	0.0580235	0.425767	-4.32325		GI	tetrabenazine	ACE2	-0.242867	3.94227	-1.18651	0.286047	0.598098	-4.57107
Lung	temozolomide	ACE2	-0.30224	4.13699	-1.76536	0.0984127	0.603548	-4.36305		Kidney	vinblastine	ACE2	-0.189833	3.87146	-1.9527	0.0618698	0.435984	-4.83388		Liver	estradiol	ACE2	0.609379	5.73398	1.81613	0.102851	0.54313	-4.49885		CNS	probucol	ACE2	0.825817	5.95964	2.41999	0.0592099	0.425767	-3.90676		GI	maraviroc	ACE2	0.365012	4.28034	1.1079	0.316173	0.651203	-4.58681
Lung	diethylstilbestrol	ACE2	-0.168236	4.4606	-1.69401	0.101864	0.603548	-4.21759		Kidney	oxymetazoline	ACE2	-0.519558	3.92036	-2.33783	0.0623511	0.435984	-4.16789		Liver	nitrendipine	ACE2	-0.587417	5.15604	-2.0078	0.103729	0.54313	-4.52878		CNS	triclosan	ACE2	-0.489237	5.16842	-2.25927	0.05945	0.425767	-4.39844		GI	simvastatin	ACE2	0.240378	4.2034	1.04776	0.320883	0.651203	-5.12885
Lung	glipizide	ACE2	-0.299158	3.93603	-1.81561	0.106408	0.603548	-4.18464		Kidney	medrysone	ACE2	-0.243592	4.05835	-2.15457	0.0631994	0.435984	-4.16755		Liver	pargyline	ACE2	-0.584617	5.15744	-2.00008	0.104974	0.54313	-4.14302		CNS	safinamide	ACE2	0.714391	5.63811	2.44081	0.0606188	0.427846	-3.71625		GI	auranofin	ACE2	-0.279792	3.90461	-1.06011	0.33259	0.65279	-6.46406
Lung	tretinoin	ACE2	-0.315283	4.12247	-1.80649	0.106582	0.603548	-4.42315		Kidney	tenoxicam	ACE2	-0.31055	4.07894	-2.3298	0.0678442	0.457985	-4.10298		Liver	procainamide	ACE2	0.7597	5.7938	2.00159	0.106604	0.54313	-4.3709		CNS	trapidil	ACE2	0.813225	5.59544	2.25639	0.0636038	0.42997	-4.4202		GI	thalidomide	ACE2	-0.14745	4.02411	-1.04569	0.332884	0.65279	-5.05603
Lung	oxybuprocaine	ACE2	-0.224592	4.1713	-1.80638	0.106909	0.603548	-4.1896		Kidney	metoclopramide	ACE2	0.633958	4.49712	2.32426	0.0683128	0.457985	-4.31754		Liver	praziquantel	ACE2	-0.825625	5.00114	-2.04166	0.106717	0.54313	-4.55168		CNS	cefixime	ACE2	0.318525	5.34809	2.22271	0.0636249	0.42997	-3.81403		GI	pimozide	ACE2	0.296925	4.2463	1.04464	0.335856	0.65279	-6.56115
Lung	alclometasone	ACE2	0.356146	4.44947	1.79178	0.109498	0.603548	-4.91761		Kidney	fluspirilene	ACE2	-0.579983	3.94422	-2.24668	0.0724775	0.47091	-4.17089		Liver	metaxalone	ACE2	-0.60805	5.10993	-2.08544	0.106783	0.54313	-4.52857		CNS	testosterone	ACE2	0.492994	5.54743	2.06533	0.0646806	0.42997	-4.14492		GI	quinine	ACE2	0.169575	4.18263	1.02337	0.344046	0.659422	-4.89329
Lung	chlorprothixene	ACE2	0.292879	4.67028	1.78658	0.109554	0.603548	-4.52656		Kidney	altretamine	ACE2	0.473783	4.47111	2.2894	0.0729988	0.47091	-4.30787		Liver	molsidomine	ACE2	0.749483	5.82449	2.00934	0.10774	0.54313	-4.14133		CNS	dipyridamole	ACE2	-0.451231	5.03829	-2.22865	0.0650795	0.42997	-4.37553		GI	naltrexone	ACE2	0.12305	4.12523	0.986259	0.351857	0.665155	-4.62606
Lung	minoxidil	ACE2	-0.209602	4.10413	-1.68263	0.110966	0.603548	-4.34111		Kidney	benzthiazide	ACE2	0.388367	4.4284	2.28032	0.0732087	0.47091	-3.84293		Liver	dipyridamole	ACE2	0.64055	5.69287	1.9652	0.111601	0.544712	-4.11517		CNS	paclitaxel	ACE2	-0.274056	5.20144	-2.05687	0.0653342	0.42997	-4.58546		GI	hyoscyamine	ACE2	-0.226867	3.95027	-0.988602	0.367853	0.684667	-4.64249
Lung	ambroxol	ACE2	-0.353808	4.0945	-1.78126	0.112238	0.603548	-4.20488		Kidney	fluconazole	ACE2	0.2813	4.13993	2.27153	0.0747138	0.472894	-4.2803		Liver	fulvestrant	ACE2	-1.1404	4.84375	-2.00016	0.111912	0.544712	-4.14409		CNS	flucloxacillin	ACE2	0.670162	5.74812	2.20383	0.0680871	0.442112	-4.34071		GI	ritodrine	ACE2	-0.331967	3.89772	-0.971	0.372101	0.684667	-4.60756
Lung	toremifene	ACE2	0.211415	4.72124	1.64629	0.1139	0.603548	-4.67634		Kidney	ciprofibrate	ACE2	0.347475	4.29511	2.24802	0.0760017	0.472894	-4.32556		Liver	calcitriol	ACE2	-0.686313	4.95478	-1.84974	0.112495	0.544712	-4.76668		CNS	fenbufen	ACE2	-0.415175	4.98124	-2.19059	0.0707372	0.450689	-4.04799		GI	temozolomide	ACE2	0.154181	4.17493	0.951313	0.377377	0.685238	-5.31322
Lung	loperamide	ACE2	-0.213452	4.1022	-1.66905	0.113938	0.603548	-4.51645		Kidney	vorinostat	ACE2	0.234382	4.50806	1.80919	0.0778625	0.472894	-5.99525		Liver	albendazole	ACE2	0.8296	5.82875	1.9887	0.114006	0.544862	-4.2619		CNS	fluticasone	ACE2	-0.501459	5.1224	-2.03151	0.0712589	0.450689	-4.108		GI	nabumetone	ACE2	0.134833	4.13112	0.931632	0.39551	0.708836	-4.97804
Lung	salmeterol	ACE2	-0.218262	4.07372	-1.72137	0.114222	0.603548	-4.56011		Kidney	budesonide	ACE2	0.264889	4.46793	1.93489	0.0785397	0.472894	-4.66032		Liver	phentermine	ACE2	0.7994	5.81365	1.90377	0.121895	0.561385	-4.56413		CNS	minoxidil	ACE2	0.453242	5.2236	2.03515	0.0752096	0.469578	-4.38826		GI	niclosamide	ACE2	-0.212644	3.99152	-0.895341	0.403223	0.711038	-6.45155
Lung	physostigmine	ACE2	-0.545571	3.99861	-1.77664	0.114327	0.603548	-4.20525		Kidney	trimipramine	ACE2	0.297917	4.38317	2.24372	0.0787292	0.472894	-4.08211		Liver	niacin	ACE2	0.515667	5.44802	1.86245	0.125822	0.561385	-4.4957		CNS	bisacodyl	ACE2	-0.408437	5.20882	-2.10539	0.077012	0.470265	-4.39705		GI	icosapent	ACE2	-0.1242	4.0016	-0.881829	0.418642	0.711038	-4.71971
Lung	phenazopyridine	ACE2	-0.50298	3.855	-1.77758	0.114688	0.603548	-4.42133		Kidney	bromhexine	ACE2	-0.342883	4.06278	-2.17884	0.079979	0.472894	-4.2591		Liver	parachlorophenol	ACE2	0.85215	5.87583	1.86187	0.127347	0.561385	-4.35513		CNS	sorafenib	ACE2	-0.549592	4.88679	-1.9397	0.0772509	0.470265	-5.08		GI	yohimbine	ACE2	0.153833	4.14062	0.873372	0.421355	0.711038	-4.63269
Lung	betaxolol	ACE2	0.2669	4.30882	1.68505	0.118651	0.609748	-4.38487		Kidney	halcinonide	ACE2	-0.2826	3.98008	-2.23128	0.0804715	0.472894	-4.07542		Liver	diazoxide	ACE2	0.854383	5.87694	1.85652	0.128899	0.561385	-4.55369		CNS	primaquine	ACE2	0.408238	5.61716	2.10008	0.0802008	0.478408	-4.37854		GI	pentobarbital	ACE2	-0.2688	3.9293	-0.87074	0.422192	0.711038	-4.61744
Lung	parthenolide	ACE2	0.39942	4.40864	1.64122	0.119989	0.609748	-4.53356		Kidney	norgestimate	ACE2	0.371433	4.41993	2.13343	0.0823466	0.478012	-4.31771		Liver	probenecid	ACE2	0.67035	5.74913	1.89857	0.131278	0.561385	-4.18992		CNS	imiquimod	ACE2	0.658	4.77623	2.22159	0.081297	0.478408	-4.01863		GI	rilmenidine	ACE2	-0.147025	4.02433	-0.858804	0.422501	0.711038	-4.913
Lung	vorinostat	ACE2	-0.101628	4.71494	-1.56402	0.120212	0.609748	-6.66705		Kidney	bumetanide	ACE2	-0.37065	3.81396	-2.08386	0.0875247	0.499472	-3.98507		Liver	vecuronium	ACE2	0.46175	5.21866	1.81957	0.133647	0.561385	-4.50718		CNS	cinacalcet	ACE2	-0.492983	5.03443	-2.16623	0.0815356	0.478408	-3.99642		GI	dexamethasone	ACE2	-0.0957252	4.04998	-0.820191	0.430674	0.711881	-5.46103
Lung	temsirolimus	ACE2	-0.381314	4.07518	-1.67047	0.122292	0.612915	-4.87378		Kidney	lidocaine	ACE2	0.495725	4.24715	2.11766	0.0881421	0.499472	-4.29751		Liver	cimetidine	ACE2	-0.36208	5.2081	-1.68772	0.134247	0.561385	-4.49399		CNS	papaverine	ACE2	0.5923	5.84288	2.09379	0.085878	0.495253	-4.23508		GI	doxorubicin	ACE2	-0.175919	4.51793	-0.825705	0.437993	0.711881	-6.67242
Lung	fluconazole	ACE2	0.37265	4.27193	1.70723	0.124706	0.617659	-4.44051		Kidney	diflorasone	ACE2	-0.424783	3.78689	-2.07933	0.0928417	0.519913	-4.12999		Liver	eplerenone	ACE2	0.950225	5.88906	1.84018	0.134858	0.561385	-4.54223		CNS	probenecid	ACE2	0.3856	5.60584	2.03667	0.0864405	0.495253	-4.42378		GI	naloxone	ACE2	-0.0985167	4.01444	-0.81301	0.438478	0.711881	-4.68877
Lung	remoxipride	ACE2	1.03319	4.81504	1.73253	0.129751	0.628603	-4.54625		Kidney	perphenazine	ACE2	0.348883	4.40866	2.03514	0.0984063	0.539684	-4.59939		Liver	huperzine-a	ACE2	-0.711925	5.69226	-1.82616	0.136459	0.561385	-4.55729		CNS	naproxen	ACE2	-0.537763	4.99503	-2.01214	0.0889349	0.503619	-4.42531		GI	fulvestrant	ACE2	-0.0898322	4.36927	-0.765153	0.45485	0.729875	-5.69632
Lung	fenoterol	ACE2	0.6512	4.84944	1.68403	0.129901	0.628603	-4.45517		Kidney	salmeterol	ACE2	0.430533	4.21455	2.0469	0.0986397	0.539684	-4.27743		Liver	iloperidone	ACE2	0.6669	5.63139	1.73435	0.136519	0.561385	-4.51592		CNS	loxapine	ACE2	0.546775	5.46221	1.98401	0.0906287	0.507312	-4.40832		GI	tolazamide	ACE2	-0.130388	4.03264	-0.770145	0.468747	0.737245	-5.46116
Lung	nimodipine	ACE2	-0.331775	4.10218	-1.57943	0.132515	0.633965	-4.33528		Kidney	raloxifene	ACE2	0.207589	4.87987	1.70407	0.103583	0.560291	-5.00473		Liver	somatostatin	ACE2	0.514462	5.55517	1.71823	0.136889	0.561385	-4.28645		CNS	phentolamine	ACE2	-0.677462	5.07431	-1.96569	0.0941312	0.514099	-4.0612		GI	ethotoin	ACE2	0.1386	4.133	0.77963	0.470127	0.737245	-4.67353
Lung	ketotifen	ACE2	-0.322972	4.08552	-1.63636	0.134399	0.635754	-4.47849		Kidney	nilotinib	ACE2	-0.641367	4.63507	-1.87829	0.105216	0.562728	-4.65509		Liver	tolazamide	ACE2	-0.5088	5.19535	-1.78907	0.137297	0.561385	-4.52961		CNS	ritodrine	ACE2	-0.856712	4.98468	-1.98259	0.0941421	0.514099	-4.50952		GI	progesterone	ACE2	0.1576	4.1425	0.729123	0.497378	0.765298	-4.65785
Lung	phentermine	ACE2	0.260183	4.40149	1.64865	0.136257	0.63738	-4.42155		Kidney	ouabain	ACE2	-0.26095	4.03512	-1.80395	0.106783	0.564231	-5.97091		Liver	protriptyline	ACE2	-0.80015	5.01387	-1.75359	0.137386	0.561385	-4.26242		CNS	duloxetine	ACE2	-0.524212	5.15093	-1.95545	0.0959203	0.514099	-4.43047		GI	panobinostat	ACE2	0.320667	4.73765	0.728757	0.499107	0.765298	-6.22092
Lung	tolazamide	ACE2	0.698045	4.58278	1.55627	0.138894	0.642574	-4.66139		Kidney	verapamil	ACE2	0.175503	4.45227	1.76163	0.107868	0.564231	-4.47123		Liver	chlorphenamine	ACE2	0.37605	5.57716	1.66403	0.138821	0.561385	-4.39534		CNS	propoxycaine	ACE2	-0.500775	4.93844	-1.94929	0.0966645	0.514099	-4.42182		GI	mitoxantrone	ACE2	-0.175533	3.97593	-0.690129	0.520386	0.785242	-6.63351
Lung	famciclovir	ACE2	0.831833	4.71515	1.58931	0.140789	0.644265	-4.48071		Kidney	pargyline	ACE2	-0.261975	4.04915	-1.93331	0.109274	0.565376	-4.35975		Liver	cinacalcet	ACE2	0.579687	5.58778	1.6962	0.142695	0.56634	-4.48302		CNS	perphenazine	ACE2	-0.487012	5.16953	-1.92928	0.0988118	0.514099	-4.99486		GI	eugenol	ACE2	-0.194	3.9667	-0.687198	0.523495	0.785242	-4.72287
Lung	mebeverine	ACE2	0.395392	4.72154	1.60922	0.146568	0.663497	-4.48106		Kidney	toremifene	ACE2	-0.380761	4.52486	-1.72644	0.110748	0.566303	-4.70524		Liver	ranitidine	ACE2	-0.55785	5.15037	-1.60199	0.143124	0.56634	-4.51368		CNS	vinblastine	ACE2	-0.536558	5.04513	-1.84607	0.0988429	0.514099	-5.54072		GI	zonisamide	ACE2	0.17015	4.14878	0.670326	0.53106	0.788025	-4.65998
Lung	amcinonide	ACE2	0.285933	4.41437	1.56519	0.153933	0.687194	-5.18459		Kidney	nicardipine	ACE2	0.8709	4.94504	1.74661	0.11247	0.566303	-4.44989		Liver	aliskiren	ACE2	0.829225	5.82856	1.79355	0.144966	0.567527	-4.55905		CNS	benzydamine	ACE2	0.575031	5.55142	1.93812	0.0992307	0.514099	-4.2911		GI	budesonide	ACE2	0.1212	4.1243	0.628141	0.546863	0.795122	-5.18312
Lung	praziquantel	ACE2	0.427475	4.48514	1.5696	0.155068	0.687194	-4.47113		Kidney	quetiapine	ACE2	0.34595	4.40719	1.92102	0.113023	0.566303	-4.40448		Liver	tretinoin	ACE2	-0.362713	5.11658	-1.6615	0.147233	0.570334	-4.49731		CNS	clemastine	ACE2	-0.384156	5.07183	-1.92068	0.101314	0.519365	-4.1628		GI	warfarin	ACE2	0.0899	4.10865	0.6315	0.553006	0.795122	-4.68508
Lung	panobinostat	ACE2	0.341667	4.65691	1.51204	0.159497	0.689333	-5.6992		Kidney	piretanide	ACE2	-0.279025	3.98186	-1.90199	0.11585	0.571356	-4.41608		Liver	hexylcaine	ACE2	-0.83055	5.03448	-1.7291	0.152682	0.582479	-4.53723		CNS	midostaurin	ACE2	-0.674806	4.9265	-1.89714	0.103542	0.525259	-4.96956		GI	liothyronine	ACE2	-0.1099	4.00875	-0.636306	0.553128	0.795122	-4.6935
Lung	curcumin	ACE2	0.553217	4.39871	1.4455	0.163391	0.689333	-4.79594		Kidney	moexipril	ACE2	0.470883	4.35682	1.92031	0.116432	0.571356	-4.37788		Liver	varenicline	ACE2	-0.600017	5.16764	-1.66549	0.153534	0.582479	-4.5273		CNS	isotretinoin	ACE2	0.436829	5.08249	1.81574	0.106006	0.532213	-4.17656		GI	diethylstilbestrol	ACE2	-0.120314	4.51716	-0.595851	0.562748	0.80061	-5.12837
Lung	dactinomycin	ACE2	-0.630467	3.71835	-1.58405	0.165175	0.689333	-5.54726		Kidney	eugenol	ACE2	-0.294659	4.2388	-1.8683	0.118255	0.574383	-4.44509		Liver	dydrogesterone	ACE2	0.656467	5.70083	1.65787	0.156066	0.586045	-4.52954		CNS	lidocaine	ACE2	0.775213	5.80064	1.86586	0.109285	0.54308	-4.4262		GI	toremifene	ACE2	0.104413	4.83365	0.579497	0.57784	0.811901	-5.68622
Lung	clozapine	ACE2	-0.185379	4.14481	-1.5198	0.165672	0.689333	-4.44274		Kidney	metyrapone	ACE2	0.262975	4.51761	1.85494	0.121273	0.583092	-4.18656		Liver	glipizide	ACE2	-1.1596	4.83415	-1.69664	0.162689	0.597991	-4.56284		CNS	curcumin	ACE2	-0.332508	4.28098	-1.78133	0.111955	0.543978	-5.0726		GI	tianeptine	ACE2	0.148333	4.13787	0.576781	0.587123	0.811901	-4.67137
Lung	paroxetine	ACE2	0.191967	4.39522	1.47885	0.166421	0.689333	-5.26011		Kidney	nabumetone	ACE2	0.459725	4.61599	1.87017	0.124764	0.590191	-4.39965		Liver	tamibarotene	ACE2	-0.4578	5.06904	-1.57928	0.163555	0.597991	-4.65938		CNS	hydroxychloroquine	ACE2	-0.440967	4.22675	-1.89276	0.116091	0.543978	-4.39652		GI	methoxsalen	ACE2	-0.0975666	4.01492	-0.578586	0.588334	0.811901	-4.67285
Lung	procarbazine	ACE2	-0.161439	4.09465	-1.47366	0.166746	0.689333	-4.45097		Kidney	hexylcaine	ACE2	-0.620183	3.68919	-1.83757	0.129426	0.590191	-4.53126		Liver	sertaconazole	ACE2	0.8832	5.7948	1.61671	0.164122	0.597991	-4.35826		CNS	dihydroergotamine	ACE2	-0.492494	5.01766	-1.81148	0.116827	0.543978	-4.47178		GI	chlortetracycline	ACE2	-0.163267	3.98207	-0.553875	0.603686	0.813167	-4.69002
Lung	cinalukast	ACE2	0.373263	4.27262	1.54537	0.169865	0.689333	-4.50148		Kidney	protriptyline	ACE2	0.55955	4.51399	1.77884	0.130515	0.590191	-4.40794		Liver	tripelennamine	ACE2	0.69765	5.76277	1.62511	0.167205	0.603251	-4.55063		CNS	chloroxine	ACE2	0.305825	5.34174	1.80295	0.118947	0.543978	-4.82781		GI	molindone	ACE2	0.1309	4.12915	0.54663	0.605936	0.813167	-4.66599
Lung	clomifene	ACE2	0.253283	4.60266	1.42202	0.170102	0.689333	-5.33817		Kidney	ceforanide	ACE2	-0.31995	3.83931	-1.8097	0.130877	0.590191	-4.40103		Liver	erythromycin	ACE2	0.6486	5.73825	1.68478	0.169723	0.60639	-4.5459		CNS	raloxifene	ACE2	-0.402975	5.21155	-1.81776	0.119126	0.543978	-4.49131		GI	itraconazole	ACE2	-0.0846627	4.05551	-0.5362	0.609413	0.813167	-5.39485
Lung	carbinoxamine	ACE2	0.380667	4.46173	1.49485	0.171169	0.689333	-4.76109		Kidney	hexylresorcinol	ACE2	-0.322925	4.22466	-1.78173	0.132709	0.590191	-4.39233		Liver	nizatidine	ACE2	0.5473	5.70908	1.50609	0.174829	0.608402	-4.50629		CNS	procarbazine	ACE2	0.3009	5.56349	1.79974	0.119732	0.543978	-4.21505		GI	nicardipine	ACE2	0.0736285	4.12002	0.523192	0.612821	0.813167	-4.91341
Lung	terfenadine	ACE2	0.335042	4.43892	1.49765	0.171924	0.689333	-5.12016		Kidney	triflupromazine	ACE2	-0.282683	4.09287	-1.79114	0.134623	0.590191	-5.09332		Liver	etodolac	ACE2	-0.401862	5.09701	-1.54222	0.175783	0.608402	-4.68983		CNS	isocarboxazid	ACE2	-0.328575	5.02454	-1.79937	0.119893	0.543978	-4.44823		GI	curcumin	ACE2	0.104745	3.9314	0.497863	0.62661	0.815181	-5.91947
Lung	promazine	ACE2	0.670355	4.64856	1.41422	0.176468	0.697177	-4.45817		Kidney	fluphenazine	ACE2	0.251283	4.38282	1.60948	0.135694	0.590191	-4.52219		Liver	saquinavir	ACE2	0.61885	5.68202	1.57726	0.176404	0.608402	-4.5536		CNS	phenylbutazone	ACE2	0.528733	5.8111	1.88084	0.120428	0.543978	-4.17556		GI	atovaquone	ACE2	0.100867	4.11413	0.510479	0.630763	0.815181	-4.6992
Lung	papaverine	ACE2	-0.36007	3.92645	-1.49018	0.17764	0.697177	-4.44675		Kidney	milrinone	ACE2	-0.296742	3.973	-1.79841	0.135859	0.590191	-4.40499		Liver	pioglitazone	ACE2	-0.634375	5.09676	-1.6466	0.179124	0.608402	-4.55173		CNS	aminoglutethimide	ACE2	0.266238	5.54616	1.77258	0.122731	0.543978	-4.82403		GI	amiodarone	ACE2	-0.0627001	4.06649	-0.502048	0.63206	0.815181	-6.37082
Lung	chloroxine	ACE2	0.469867	4.75877	1.47153	0.178848	0.697177	-4.92108		Kidney	bendroflumethiazide	ACE2	0.224217	4.34632	1.76478	0.139616	0.590191	-4.41503		Liver	doconexent	ACE2	-0.30575	5.29688	-1.58685	0.179868	0.608402	-4.42253		CNS	betamethasone	ACE2	-0.279571	5.33055	-1.69412	0.122881	0.543978	-4.375		GI	articaine	ACE2	0.0975998	4.1125	0.4921	0.643394	0.819312	-4.78884
Lung	finasteride	ACE2	-0.261196	4.05408	-1.39451	0.182766	0.705913	-4.46851		Kidney	levocabastine	ACE2	-0.314717	3.84193	-1.76915	0.140229	0.590191	-4.4041		Liver	dosulepin	ACE2	0.5968	5.671	1.55109	0.180357	0.608402	-4.53032		CNS	meclizine	ACE2	0.610217	5.85184	1.82817	0.123537	0.543978	-4.29542		GI	calcipotriol	ACE2	-0.132	3.9977	-0.479956	0.650953	0.819312	-5.4471
Lung	cilostazol	ACE2	0.305567	4.42418	1.43073	0.188534	0.721571	-4.48017		Kidney	formestane	ACE2	0.372967	4.18577	1.75604	0.141384	0.590191	-4.3592		Liver	ivermectin	ACE2	-1.1378	4.84505	-1.60104	0.181859	0.608402	-4.5777		CNS	proguanil	ACE2	-0.314887	5.25559	-1.77142	0.124663	0.543978	-4.46639		GI	artesunate	ACE2	0.0598375	4.12776	0.469279	0.653074	0.819312	-6.84023
Lung	lamotrigine	ACE2	0.344383	4.47724	1.3963	0.192073	0.725137	-4.51959		Kidney	articaine	ACE2	0.475842	4.62405	1.7433	0.141527	0.590191	-4.40042		Liver	cinalukast	ACE2	0.590616	5.74506	1.55129	0.185818	0.611116	-4.56542		CNS	bepridil	ACE2	0.43375	5.4057	1.76331	0.12584	0.543978	-4.46688		GI	clioquinol	ACE2	-0.0723335	4.02753	-0.466091	0.660628	0.821322	-4.73529
Lung	nateglinide	ACE2	0.262971	4.21709	1.40947	0.197402	0.725137	-4.51398		Kidney	nicotine	ACE2	0.231808	4.50203	1.73665	0.141552	0.590191	-4.4298		Liver	prazosin	ACE2	-0.54845	5.13972	-1.50152	0.186895	0.611116	-4.45055		CNS	crotamiton	ACE2	0.433638	5.62986	1.76	0.126323	0.543978	-4.46689		GI	tocainide	ACE2	0.1107	4.11905	0.426644	0.686686	0.845339	-4.74175
Lung	pinacidil	ACE2	0.75489	4.58336	1.35089	0.198813	0.725137	-4.51557		Kidney	dipyridamole	ACE2	0.354117	4.41127	1.74695	0.142219	0.590191	-4.44362		Liver	rosiglitazone	ACE2	0.741317	5.82041	1.54861	0.188852	0.611116	-4.55537		CNS	butoconazole	ACE2	-0.650725	5.08767	-1.7582	0.128381	0.543978	-4.25454		GI	sotalol	ACE2	0.1097	4.11855	0.417906	0.692198	0.845339	-4.68754
Lung	cyclopentolate	ACE2	0.257712	4.61008	1.38025	0.203317	0.725137	-4.49929		Kidney	quinapril	ACE2	0.55795	4.519	1.81759	0.142446	0.590191	-4.47929		Liver	cefotiam	ACE2	-0.8671	4.93905	-1.48714	0.190961	0.611116	-4.55886		CNS	raltitrexed	ACE2	0.476437	5.75698	1.80037	0.128831	0.543978	-4.31904		GI	menadione	ACE2	0.0953498	4.14551	0.405386	0.69917	0.846363	-4.78668
Lung	imiquimod	ACE2	-0.338297	4.09669	-1.34824	0.204444	0.725137	-4.50448		Kidney	quinethazone	ACE2	0.290675	4.53146	1.72111	0.142588	0.590191	-4.44168		Liver	testosterone	ACE2	0.51865	5.67327	1.53419	0.190974	0.611116	-4.53861		CNS	estrone	ACE2	-0.353957	4.82214	-1.66138	0.129381	0.543978	-4.41264		GI	triamcinolone	ACE2	0.056975	4.09219	0.388112	0.707688	0.849226	-4.81763
Lung	cilastatin	ACE2	1.60343	5.12793	1.38683	0.205221	0.725137	-4.56486		Kidney	desipramine	ACE2	0.269517	4.36897	1.70522	0.149257	0.604184	-4.78746		Liver	physostigmine	ACE2	-0.7294	5.04925	-1.52985	0.192732	0.611426	-4.57975		CNS	sulconazole	ACE2	-0.628937	5.09857	-1.72805	0.129572	0.543978	-4.68543		GI	maprotiline	ACE2	0.0970332	4.11222	0.339111	0.746503	0.881291	-4.6951
Lung	clofarabine	ACE2	0.284354	4.46839	1.37509	0.20667	0.725137	-5.47016		Kidney	orphenadrine	ACE2	-0.306358	4.02696	-1.68818	0.152551	0.604184	-4.495		Liver	practolol	ACE2	0.61885	5.72337	1.57403	0.196229	0.616549	-4.55728		CNS	doxepin	ACE2	-0.27315	5.20447	-1.58821	0.135579	0.564334	-4.3848		GI	equilin	ACE2	-0.0815334	4.53655	-0.333073	0.747182	0.881291	-4.74926
Lung	cilnidipine	ACE2	0.207929	4.38756	1.36857	0.207195	0.725137	-4.737		Kidney	chlorphenamine	ACE2	0.291683	4.38006	1.58303	0.152599	0.604184	-4.37916		Liver	esculin	ACE2	-0.6065	5.06935	-1.47322	0.197862	0.616549	-4.46598		CNS	orphenadrine	ACE2	0.490333	5.7919	1.73973	0.13741	0.567109	-4.50813		GI	estrone	ACE2	0.0625721	4.4374	0.299386	0.769967	0.897856	-4.84995
Lung	methysergide	ACE2	-0.217962	4.16851	-1.31869	0.207574	0.725137	-4.91685		Kidney	tolmetin	ACE2	0.511367	4.4899	1.70743	0.153998	0.604184	-4.44243		Liver	pinacidil	ACE2	0.91675	5.87233	1.53711	0.201733	0.616549	-4.56448		CNS	brinzolamide	ACE2	-0.439533	5.32697	-1.75205	0.139063	0.569107	-4.52244		GI	homatropine	ACE2	-0.0390084	4.0442	-0.291016	0.778304	0.897856	-4.86836
Lung	flutamide	ACE2	0.218525	4.6331	1.35447	0.210812	0.725137	-4.62034		Kidney	mitoxantrone	ACE2	-0.7125	4.02105	-1.71314	0.15444	0.604184	-5.27346		Liver	desipramine	ACE2	-0.3856	5.1798	-1.46791	0.202668	0.616549	-4.56168		CNS	pinacidil	ACE2	0.189306	5.39558	1.58466	0.142755	0.579347	-4.76948		GI	tranylcypromine	ACE2	-0.0384668	4.04447	-0.293522	0.780744	0.897856	-4.73358
Lung	trioxsalen	ACE2	-0.298542	3.93634	-1.34588	0.213065	0.725137	-4.58893		Kidney	escitalopram	ACE2	-0.47365	3.99739	-1.6793	0.155128	0.604184	-4.46445		Liver	finasteride	ACE2	0.33051	5.60069	1.4105	0.203867	0.616549	-4.54229		CNS	milrinone	ACE2	-0.316406	5.1057	-1.6554	0.144923	0.579687	-4.61216		GI	indapamide	ACE2	-0.0491001	4.03915	-0.258124	0.806168	0.913402	-5.07408
Lung	diflorasone	ACE2	-0.29981	4.02611	-1.36761	0.21394	0.725137	-5.18966		Kidney	pirlindole	ACE2	0.603375	4.68781	1.68787	0.155264	0.604184	-4.4206		Liver	clozapine	ACE2	0.5437	5.62505	1.48729	0.204399	0.616549	-4.57241		CNS	flunisolide	ACE2	0.374009	5.52548	1.57531	0.145219	0.579687	-4.40961		GI	quinethazone	ACE2	0.0588334	4.09312	0.250102	0.812069	0.913402	-4.71641
Lung	mitotane	ACE2	-0.3714	4.0857	-1.34214	0.215429	0.725137	-5.25712		Kidney	amantadine	ACE2	-0.315517	3.84153	-1.65008	0.158931	0.604184	-4.46537		Liver	nadolol	ACE2	0.669367	5.78918	1.40976	0.215338	0.636408	-4.56449		CNS	sitagliptin	ACE2	-0.639446	5.19904	-1.69203	0.148372	0.584614	-4.55976		GI	repaglinide	ACE2	-0.0895333	4.01893	-0.245093	0.815756	0.913402	-4.71064
Lung	sulpiride	ACE2	0.507512	4.37541	1.36891	0.216142	0.725137	-4.64967		Kidney	bepridil	ACE2	0.3842	4.42632	1.64269	0.159023	0.604184	-4.45464		Liver	nelfinavir	ACE2	-0.460963	5.06746	-1.37819	0.216732	0.636408	-4.54988		CNS	carbamazepine	ACE2	0.334936	5.16659	1.56805	0.149883	0.584614	-4.45552		GI	bromocriptine	ACE2	-0.0450668	4.04117	-0.237175	0.820738	0.913402	-4.68518
Lung	formoterol	ACE2	0.27008	4.39082	1.35026	0.216499	0.725137	-4.51496		Kidney	fenbufen	ACE2	-0.219283	4.12458	-1.66349	0.160572	0.604184	-4.43187		Liver	fenofibrate	ACE2	-0.514725	5.47256	-1.47743	0.217821	0.636408	-4.57325		CNS	chlorpromazine	ACE2	-0.213992	5.19197	-1.50177	0.150055	0.584614	-4.41208		GI	estriol	ACE2	-0.0394498	4.52247	-0.212673	0.835427	0.922311	-4.78735
Lung	quinidine	ACE2	0.203083	4.31337	1.28919	0.217727	0.725137	-4.52738		Kidney	pivmecillinam	ACE2	0.364583	4.41651	1.66162	0.161549	0.604184	-4.42682		Liver	chlorambucil	ACE2	0.66275	5.74533	1.46387	0.217901	0.636408	-4.55689		CNS	hexachlorophene	ACE2	0.38735	4.64091	1.6721	0.154601	0.595889	-5.27997		GI	hexylresorcinol	ACE2	0.0476001	4.0875	0.203181	0.846624	0.927255	-4.83447
Lung	labetalol	ACE2	-0.494592	4.0241	-1.32293	0.220109	0.725137	-5.03418		Kidney	parachlorophenol	ACE2	-0.3957	3.98229	-1.64056	0.163149	0.604184	-4.47414		Liver	estrone	ACE2	0.454925	5.64141	1.42607	0.221314	0.638713	-4.57075		CNS	lisuride	ACE2	0.301513	5.33958	1.60239	0.155396	0.595889	-4.45581		GI	amisulpride	ACE2	-0.0394333	4.04398	-0.147291	0.888434	0.96218	-4.73215
Lung	tranilast	ACE2	-0.18419	4.0144	-1.33457	0.221216	0.725137	-4.54676		Kidney	talniflumate	ACE2	0.271908	4.25733	1.65848	0.163424	0.604184	-4.41659		Liver	hyoscyamine	ACE2	0.526683	5.71309	1.40332	0.222161	0.638713	-5.08545		CNS	estriol	ACE2	-0.316368	5.22693	-1.52545	0.159945	0.60854	-4.4352		GI	clonidine	ACE2	0.0232062	4.10944	0.139371	0.893578	0.96218	-5.56437
Lung	bupropion	ACE2	-0.178942	4.22368	-1.27493	0.222192	0.725137	-4.53607		Kidney	esculin	ACE2	-0.361292	3.94073	-1.64535	0.164296	0.604184	-4.41902		Liver	pentamidine	ACE2	0.507733	5.44405	1.38358	0.225019	0.641916	-5.558		CNS	procainamide	ACE2	0.767662	5.79687	1.56622	0.163097	0.611416	-4.3931		GI	methylergometrine	ACE2	-0.0430667	4.04217	-0.132601	0.899549	0.96218	-4.7205
Lung	econazole	ACE2	-0.375725	3.89775	-1.30797	0.226119	0.727113	-4.5417		Kidney	chloroxine	ACE2	0.45055	4.45949	1.62545	0.165008	0.604184	-5.36773		Liver	quinidine	ACE2	0.424925	5.62641	1.4418	0.227205	0.643165	-4.56649		CNS	naftifine	ACE2	0.376112	5.45196	1.57744	0.163212	0.611416	-4.78492		GI	chloroquine	ACE2	-0.0250501	4.08531	-0.122242	0.906401	0.96218	-4.80653
Lung	terconazole	ACE2	0.376092	4.46816	1.29237	0.231755	0.727113	-4.55477		Kidney	nilutamide	ACE2	0.2455	4.12203	1.61396	0.169164	0.613829	-4.43138		Liver	sertraline	ACE2	-1.25045	4.78873	-1.3993	0.234602	0.650713	-4.57591		CNS	zonisamide	ACE2	0.267872	5.44459	1.49348	0.164967	0.613275	-4.44248		GI	ondansetron	ACE2	-0.0144165	4.05649	-0.109065	0.917337	0.966355	-4.75209
Lung	trimethobenzamide	ACE2	-0.162175	4.00452	-1.2735	0.236949	0.727113	-4.53753		Kidney	fenoldopam	ACE2	0.357542	4.35891	1.60443	0.171372	0.613829	-4.4122		Liver	metoprolol	ACE2	-0.413583	5.24296	-1.36016	0.238645	0.650713	-4.57648		CNS	cilnidipine	ACE2	-0.380381	5.07372	-1.53307	0.171541	0.629092	-4.51319		GI	amiloride	ACE2	0.0185502	4.02746	0.0960174	0.927248	0.969396	-4.76175
Lung	modafinil	ACE2	-0.196839	4.07695	-1.24738	0.237292	0.727113	-4.54446		Kidney	rimexolone	ACE2	0.39675	4.19766	1.61452	0.171511	0.613829	-4.5127		Liver	brinzolamide	ACE2	-0.67305	5.11323	-1.34723	0.239596	0.650713	-4.57486		CNS	rosiglitazone	ACE2	0.415508	5.20474	1.4879	0.172593	0.629092	-4.4887		GI	loperamide	ACE2	0.00907493	4.10238	0.0512734	0.960698	0.991531	-6.92019
Lung	norgestrel	ACE2	0.14997	4.18148	1.28199	0.239129	0.727113	-4.53687		Kidney	iobenguane	ACE2	-0.306767	3.8459	-1.58058	0.178246	0.620945	-4.51348		Liver	valsartan	ACE2	0.39975	5.61382	1.3388	0.239806	0.650713	-4.57208		CNS	practolol	ACE2	0.419575	5.62282	1.53856	0.173113	0.629092	-4.49933		GI	tolazoline	ACE2	-0.0140166	4.05669	-0.0489399	0.962791	0.991531	-5.0148
Lung	digitoxin	ACE2	-0.269571	4.34644	-1.26741	0.239884	0.727113	-6.12543		Kidney	diloxanide	ACE2	0.287683	4.37806	1.56545	0.178467	0.620945	-4.47053		Liver	rilmenidine	ACE2	-0.4505	5.2245	-1.35013	0.240062	0.650713	-4.56565		CNS	sunitinib	ACE2	-0.7452	4.90832	-1.57081	0.177313	0.629092	-5.31193		GI	phensuximide	ACE2	-0.00675003	4.06033	-0.0351652	0.97323	0.993361	-4.76073
Lung	bisoprolol	ACE2	0.182528	4.3905	1.23752	0.240202	0.727113	-4.55634		Kidney	danazol	ACE2	-0.203567	4.07679	-1.43643	0.178868	0.620945	-4.45372		Liver	procarbazine	ACE2	0.55205	5.68997	1.39403	0.240481	0.650713	-4.57127		CNS	pazopanib	ACE2	-0.483717	5.03906	-1.54602	0.179596	0.629092	-4.89499		GI	minaprine	ACE2	-0.00589999	4.06075	-0.0274649	0.979128	0.993361	-4.81096
Lung	irbesartan	ACE2	0.182742	4.3906	1.2318	0.242862	0.727113	-4.92827		Kidney	promazine	ACE2	0.228078	4.56666	1.44219	0.179631	0.620945	-5.30002		Liver	paclitaxel	ACE2	0.45923	5.61875	1.26887	0.242848	0.650787	-4.5678		CNS	brompheniramine	ACE2	0.258738	5.54241	1.50915	0.179795	0.629092	-4.50442		GI	oxprenolol	ACE2	-0.0017	4.06285	-0.0102523	0.992214	0.993361	-4.74125
Lung	pimozide	ACE2	0.601591	4.50973	1.20297	0.246472	0.727113	-5.05238		Kidney	triamterene	ACE2	-0.1825	3.90803	-1.57272	0.180022	0.620945	-4.44841		Liver	tamoxifen	ACE2	0.3602	5.59405	1.28168	0.244045	0.650787	-4.56868		CNS	diloxanide	ACE2	-0.270962	5.27756	-1.50835	0.180552	0.629092	-4.49297		GI	huperzine-a	ACE2	0.00176668	4.06458	0.00870441	0.993361	0.993361	-4.73648
Lung	prednicarbate	ACE2	-0.51912	4.0078	-1.25601	0.247798	0.727113	-5.22856		Kidney	fluvastatin	ACE2	0.333117	4.40077	1.50242	0.182892	0.626307	-5.55309		Liver	dienestrol	ACE2	-0.381467	5.18187	-1.30756	0.249163	0.659656	-4.57122		CNS	hydrocortisone	ACE2	-0.394762	5.21566	-1.48545	0.181461	0.629092	-4.43827
Lung	oxaprozin	ACE2	0.231058	4.41476	1.21061	0.250188	0.727113	-4.5635		Kidney	vardenafil	ACE2	0.199833	4.0992	1.52775	0.185968	0.632292	-4.5156		Liver	moxifloxacin	ACE2	0.466688	5.53128	1.28414	0.251394	0.660808	-4.54674		CNS	valsartan	ACE2	0.2701	5.54809	1.4927	0.181659	0.629092	-4.52563
Lung	bisacodyl	ACE2	0.205917	4.37436	1.23069	0.250754	0.727113	-4.70185		Kidney	primidone	ACE2	-0.295083	4.08667	-1.53063	0.189633	0.635487	-4.47835		Liver	epirizole	ACE2	0.46285	5.96135	1.32251	0.254624	0.663013	-4.5784		CNS	moxonidine	ACE2	0.363738	5.37069	1.49498	0.18214	0.629092	-4.51305
Lung	pipamperone	ACE2	0.346975	4.44489	1.22681	0.253717	0.727113	-5.20501		Kidney	rosiglitazone	ACE2	0.290175	4.32523	1.51455	0.19053	0.635487	-4.50028		Liver	brompheniramine	ACE2	0.528775	5.67834	1.35113	0.25625	0.663013	-4.58146		CNS	norgestrel	ACE2	0.283733	5.6886	1.51792	0.187674	0.639355	-4.43726
Lung	fenofibrate	ACE2	0.15495	4.18396	1.23597	0.254108	0.727113	-4.86649		Kidney	minaprine	ACE2	-0.271975	4.25014	-1.51061	0.191106	0.635487	-4.48317		Liver	betahistine	ACE2	0.578675	5.70329	1.31531	0.258047	0.663013	-4.5739		CNS	thioproperazine	ACE2	0.7165	5.90498	1.51247	0.187737	0.639355	-4.93514
Lung	triamterene	ACE2	-0.209329	3.98094	-1.22501	0.254515	0.727113	-4.83714		Kidney	glimepiride	ACE2	-0.279238	3.95009	-1.42241	0.192591	0.635487	-4.51569		Liver	lovastatin	ACE2	0.41365	5.62077	1.2959	0.26178	0.663013	-4.57667		CNS	tenoxicam	ACE2	-0.2542	5.06172	-1.45265	0.19555	0.661341	-4.50946
Lung	reserpine	ACE2	0.26635	4.21878	1.22266	0.255341	0.727113	-5.34588		Kidney	atorvastatin	ACE2	0.360005	4.76367	1.43387	0.193583	0.635487	-5.88463		Liver	naproxen	ACE2	-0.5197	5.11275	-1.25928	0.264271	0.663013	-4.57443		CNS	lenalidomide	ACE2	-0.473196	5.28216	-1.44586	0.206737	0.691675	-4.52315
Lung	lisuride	ACE2	0.53715	4.54869	1.21416	0.258243	0.727113	-4.5581		Kidney	guanfacine	ACE2	0.226283	4.34736	1.47932	0.198366	0.638496	-4.48454		Liver	resveratrol	ACE2	-1.0581	4.82415	-1.24481	0.267583	0.663013	-4.793		CNS	perindopril	ACE2	0.2319	5.52899	1.40981	0.207924	0.691675	-4.51223
Lung	resveratrol	ACE2	0.377953	4.48591	1.16779	0.258996	0.727113	-4.67259		Kidney	finasteride	ACE2	0.301317	4.14994	1.40752	0.198439	0.638496	-4.47999		Liver	butoconazole	ACE2	0.48415	5.65603	1.29479	0.267901	0.663013	-4.57716		CNS	glimepiride	ACE2	-0.305984	5.18548	-1.33927	0.208974	0.691675	-4.51235
Lung	flunisolide	ACE2	-0.217885	4.05261	-1.16979	0.26095	0.727113	-5.93517		Kidney	pregnenolone	ACE2	-0.293708	4.03329	-1.4877	0.198538	0.638496	-4.49979		Liver	fluphenazine	ACE2	0.508	5.66795	1.28349	0.268816	0.663013	-4.73625		CNS	acamprosate	ACE2	0.513633	5.80355	1.42255	0.212555	0.691675	-4.55345
Lung	cefotiam	ACE2	0.257217	4.4122	1.21052	0.264356	0.727113	-4.56544		Kidney	menadione	ACE2	-0.2467	4.32927	-1.37197	0.200072	0.638496	-5.82408		Liver	mitoxantrone	ACE2	-0.52305	4.92866	-1.2439	0.269364	0.663013	-5.60289		CNS	pirenzepine	ACE2	0.318288	5.57218	1.38314	0.21288	0.691675	-4.54324
Lung	verapamil	ACE2	0.175248	4.34276	1.14163	0.267397	0.727113	-4.7372		Kidney	nizatidine	ACE2	-0.42035	3.82934	-1.43001	0.201675	0.638496	-4.52849		Liver	promazine	ACE2	0.356567	5.62803	1.2595	0.27025	0.663013	-4.57231		CNS	nateglinide	ACE2	0.214	5.52004	1.37747	0.213042	0.691675	-4.49164
Lung	perhexiline	ACE2	0.389927	4.65788	1.14597	0.271187	0.727113	-5.58483		Kidney	sulpiride	ACE2	0.4237	4.12607	1.5548	0.205167	0.638496	-4.45208		Liver	salmeterol	ACE2	0.4723	5.6501	1.26448	0.273378	0.666247	-4.58448		CNS	progesterone	ACE2	-0.212064	4.76497	-1.32492	0.215675	0.694916	-5.36758
Lung	crotamiton	ACE2	-0.276767	4.03699	-1.14158	0.276886	0.727113	-4.76299		Kidney	pindolol	ACE2	0.30815	4.38829	1.46452	0.205197	0.638496	-4.47419		Liver	dopamine	ACE2	-0.86265	5.01843	-1.22707	0.276752	0.66671	-4.58441		CNS	escitalopram	ACE2	-0.4414	5.19234	-1.36604	0.218716	0.694916	-4.55967
Lung	ranolazine	ACE2	0.152461	4.2516	1.13822	0.278578	0.727113	-4.72801		Kidney	prednicarbate	ACE2	0.21895	4.34369	1.45239	0.207038	0.638496	-4.48677		Liver	desoximetasone	ACE2	-0.45495	5.18647	-1.25406	0.277697	0.66671	-4.58436		CNS	naloxone	ACE2	0.26225	5.60146	1.31384	0.219942	0.694916	-4.74664
Lung	pindolol	ACE2	-0.2124	4.1652	-1.1502	0.2814	0.727113	-4.85117		Kidney	citalopram	ACE2	0.272208	4.52223	1.45566	0.207231	0.638496	-4.49798		Liver	ketorolac	ACE2	0.77825	5.80307	1.27743	0.28034	0.66671	-4.55652		CNS	fluvoxamine	ACE2	-0.285625	5.04601	-1.36298	0.220057	0.694916	-4.54987
Lung	dydrogesterone	ACE2	-0.129975	4.2186	-1.15022	0.282392	0.727113	-4.58124		Kidney	tacrolimus	ACE2	0.19445	4.33144	1.45724	0.207913	0.638496	-4.47529		Liver	treprostinil	ACE2	-0.599767	5.16777	-1.19841	0.280815	0.66671	-4.89509		CNS	acitretin	ACE2	0.166679	4.94741	1.32105	0.221737	0.694916	-4.86436
Lung	gliquidone	ACE2	-0.351317	4.10446	-1.15122	0.282415	0.727113	-4.57613		Kidney	phentolamine	ACE2	-0.239217	3.87968	-1.44866	0.209471	0.639101	-4.63047		Liver	bicalutamide	ACE2	-0.300925	5.26349	-1.23147	0.283595	0.668181	-4.89424		CNS	betahistine	ACE2	0.336388	5.58123	1.35845	0.222601	0.694916	-4.53963
Lung	etomidate	ACE2	0.298633	4.42072	1.14798	0.284711	0.727113	-5.0931		Kidney	sertaconazole	ACE2	0.232658	4.2377	1.44816	0.2109	0.639101	-4.48494		Liver	mexiletine	ACE2	0.46415	5.64603	1.23195	0.286228	0.668181	-4.58381		CNS	isradipine	ACE2	0.28215	5.45172	1.3446	0.225652	0.696522	-4.54642
Lung	phenolphthalein	ACE2	0.447758	4.49528	1.1447	0.285269	0.727113	-4.57986		Kidney	ivermectin	ACE2	-0.22355	3.88751	-1.43168	0.214216	0.639101	-5.53612		Liver	oxybuprocaine	ACE2	-0.451817	5.14669	-1.19168	0.286882	0.668181	-4.57925		CNS	nimesulide	ACE2	0.25055	5.3141	1.3418	0.225976	0.696522	-4.55172
Lung	pravastatin	ACE2	0.120715	4.26058	1.09908	0.286573	0.727113	-4.94541		Kidney	nortriptyline	ACE2	-0.346792	4.00675	-1.41795	0.214818	0.639101	-5.41092		Liver	doxylamine	ACE2	0.518384	5.63179	1.18006	0.291768	0.674964	-4.57643		CNS	everolimus	ACE2	0.469775	5.5158	1.35665	0.229924	0.704233	-4.99348
Lung	midodrine	ACE2	-0.273704	4.13455	-1.13205	0.289437	0.727113	-4.67072		Kidney	dosulepin	ACE2	0.57435	4.46732	1.42347	0.214964	0.639101	-4.94519		Liver	ruxolitinib	ACE2	0.1998	5.39784	1.10863	0.293938	0.674964	-5.20736		CNS	vardenafil	ACE2	-0.226887	5.29959	-1.30454	0.237665	0.721999	-4.5428
Lung	thioproperazine	ACE2	-0.28361	4.03421	-1.1398	0.289565	0.727113	-4.88055		Kidney	bisacodyl	ACE2	0.375117	4.42177	1.41874	0.217466	0.639101	-4.50677		Liver	losartan	ACE2	0.721625	5.77476	1.19172	0.295297	0.674964	-4.5875		CNS	phentermine	ACE2	-0.229312	5.29838	-1.30302	0.23869	0.721999	-4.58243
Lung	chloroquine	ACE2	0.293953	4.65833	1.08115	0.293143	0.727113	-5.1694		Kidney	diazepam	ACE2	0.202008	4.22238	1.41692	0.218124	0.639101	-4.50952		Liver	triamterene	ACE2	-0.43655	5.19568	-1.208	0.305179	0.689671	-4.58112		CNS	nefazodone	ACE2	-0.35135	5.01315	-1.28959	0.242131	0.725986	-4.55013
Lung	rucaparib	ACE2	0.601842	4.56676	1.10309	0.293943	0.727113	-4.58597		Kidney	cilnidipine	ACE2	0.240367	4.24156	1.40788	0.218852	0.639101	-4.56632		Liver	naphazoline	ACE2	0.314867	5.60718	1.15388	0.307212	0.689671	-4.58613		CNS	dinoprostone	ACE2	-0.226679	4.80056	-1.2461	0.242989	0.725986	-4.75194
Lung	ezetimibe	ACE2	0.308192	4.4255	1.11494	0.295609	0.727113	-4.66398		Kidney	telmisartan	ACE2	0.791667	4.39512	1.42393	0.220642	0.6404	-4.51573		Liver	methantheline	ACE2	-0.5557	5.1361	-1.13993	0.307353	0.689671	-4.59124		CNS	irinotecan	ACE2	-0.428275	4.97469	-1.27722	0.245508	0.72904	-5.31707
Lung	amoxapine	ACE2	-0.240763	4.36084	-1.10882	0.29753	0.727113	-5.62202		Kidney	betahistine	ACE2	0.2463	4.12243	1.4048	0.222765	0.640945	-4.52644		Liver	niclosamide	ACE2	0.353383	5.62644	1.11312	0.31693	0.694125	-4.58879		CNS	naltrexone	ACE2	-0.189362	5.31836	-1.27191	0.249515	0.729532	-4.55242
Lung	betahistine	ACE2	-0.160375	4.00542	-1.10345	0.299756	0.727113	-4.59456		Kidney	metixene	ACE2	-0.274659	4.2488	-1.38232	0.224184	0.640945	-4.51471		Liver	risperidone	ACE2	0.379433	5.56232	1.10646	0.317185	0.694125	-4.61735		CNS	propofol	ACE2	0.347463	5.58677	1.26823	0.250318	0.729532	-4.56116
Lung	alprenolol	ACE2	0.21665	4.63217	1.10281	0.300671	0.727113	-4.60584		Kidney	warfarin	ACE2	-0.297392	4.23743	-1.38248	0.224869	0.640945	-4.53226		Liver	entecavir	ACE2	-0.360813	5.11753	-1.08807	0.317935	0.694125	-4.97873		CNS	alverine	ACE2	0.207125	5.5166	1.25483	0.253416	0.729532	-4.55573
Lung	brompheniramine	ACE2	0.245646	4.39422	1.09538	0.303487	0.727113	-5.56187		Kidney	tubocurarine	ACE2	0.185362	4.27048	1.30508	0.228934	0.64696	-4.5242		Liver	diphenidol	ACE2	-0.281217	5.30914	-1.11859	0.318327	0.694125	-4.5879		CNS	biperiden	ACE2	-0.383007	5.24352	-1.21794	0.253935	0.729532	-4.56575
Lung	estrone	ACE2	0.151989	4.48179	1.04945	0.30624	0.727113	-4.66672		Kidney	alfuzosin	ACE2	0.30995	4.38919	1.37078	0.229982	0.64696	-4.53682		Liver	pyrimethamine	ACE2	-0.362925	5.23249	-1.14041	0.320508	0.694125	-4.58813		CNS	etomidate	ACE2	0.2852	5.55564	1.24752	0.255282	0.729532	-4.56596
Lung	atorvastatin	ACE2	0.200447	4.45412	1.07515	0.308493	0.727113	-4.91908		Kidney	rofecoxib	ACE2	0.375917	4.42217	1.36626	0.232488	0.64696	-4.53595		Liver	lopinavir	ACE2	0.355187	5.47553	1.08442	0.322944	0.694125	-4.58937		CNS	lopinavir	ACE2	-0.392883	5.08448	-1.28224	0.255543	0.729532	-4.53814
Lung	pergolide	ACE2	0.446494	4.52248	1.06691	0.309464	0.727113	-4.61046		Kidney	molsidomine	ACE2	0.298433	4.32936	1.34219	0.234863	0.64696	-4.65258		Liver	chloroquine	ACE2	0.384916	5.64221	1.10803	0.323036	0.694125	-4.59043		CNS	formoterol	ACE2	0.280088	5.32887	1.24207	0.257327	0.729532	-4.56739
Lung	pantoprazole	ACE2	0.1945	4.27262	1.06361	0.309586	0.727113	-4.88572		Kidney	physostigmine	ACE2	-0.204683	4.13187	-1.35338	0.234936	0.64696	-4.53284		Liver	cetirizine	ACE2	-0.5363	5.1458	-1.09023	0.328661	0.694125	-5.03002		CNS	rimexolone	ACE2	-0.2361	5.07077	-1.24012	0.259613	0.729532	-4.55669
Lung	propofol	ACE2	0.155208	4.16321	1.07421	0.312045	0.727113	-4.61252		Kidney	gliquidone	ACE2	-0.209225	4.07553	-1.34344	0.23599	0.64696	-4.61097		Liver	escitalopram	ACE2	0.51845	5.67317	1.08776	0.330269	0.694125	-4.59263		CNS	diethylcarbamazine	ACE2	-0.246794	5.14051	-1.23062	0.262861	0.729532	-4.60781
Lung	artesunate	ACE2	0.27781	4.69709	1.04588	0.313193	0.727113	-5.83747		Kidney	sotalol	ACE2	-0.398092	4.18708	-1.33837	0.236494	0.64696	-4.66237		Liver	diclofenac	ACE2	-0.376167	5.18452	-1.07701	0.330436	0.694125	-4.59039		CNS	pindolol	ACE2	0.172338	5.49921	1.22851	0.263136	0.729532	-4.83547
Lung	primidone	ACE2	0.31215	4.42747	1.08165	0.313306	0.727113	-4.59004		Kidney	labetalol	ACE2	0.725183	4.59681	1.37693	0.238939	0.649915	-4.57218		Liver	naltrexone	ACE2	0.47285	5.65038	1.08445	0.332982	0.694125	-4.59044		CNS	methantheline	ACE2	-0.30075	5.26266	-1.22314	0.263546	0.729532	-4.56114
Lung	isocarboxazid	ACE2	-0.22195	4.16914	-1.06501	0.31557	0.727113	-5.07132		Kidney	prazosin	ACE2	-0.155617	3.92148	-1.33866	0.241491	0.653122	-4.91673		Liver	pazopanib	ACE2	-0.196163	5.19986	-1.05631	0.333556	0.694125	-4.71587		CNS	alprostadil	ACE2	-0.512181	5.00782	-1.21902	0.264806	0.729532	-4.57664
Lung	pivmecillinam	ACE2	-0.296	4.37584	-1.06909	0.316493	0.727113	-4.59372		Kidney	carbinoxamine	ACE2	0.276683	4.37256	1.2856	0.251714	0.673194	-5.3898		Liver	fluspirilene	ACE2	0.388633	5.64407	1.08676	0.333859	0.694125	-4.58945		CNS	mitotane	ACE2	-0.402787	5.21164	-1.22355	0.266816	0.729532	-4.57207
Lung	felodipine	ACE2	0.229792	4.2005	1.06462	0.316951	0.727113	-4.97683		Kidney	lovastatin	ACE2	0.2655	4.13203	1.29239	0.254656	0.673194	-5.85892		Liver	amoxapine	ACE2	-0.32495	5.21012	-1.05552	0.336416	0.694417	-4.7966		CNS	triamcinolone	ACE2	-0.4729	5.31028	-1.25242	0.267455	0.729532	-5.11651
Lung	diflunisal	ACE2	-0.32127	4.33885	-1.08094	0.317842	0.727113	-4.58973		Kidney	diphenidol	ACE2	0.35525	4.17691	1.28245	0.255251	0.673194	-4.53844		Liver	doxorubicin	ACE2	-0.4629	5.08482	-1.06231	0.337774	0.694417	-6.11759		CNS	homosalate	ACE2	0.3394	5.58274	1.20708	0.268667	0.729532	-4.56928
Lung	enalapril	ACE2	-0.173262	3.99898	-1.06205	0.318228	0.727113	-5.61179		Kidney	resorcinol	ACE2	0.36855	4.41849	1.28749	0.256945	0.673194	-4.54014		Liver	etomidate	ACE2	0.3713	5.5996	1.09349	0.339911	0.69493	-4.59123		CNS	thiocolchicoside	ACE2	-0.618225	5.11321	-1.28211	0.269642	0.729532	-5.55646
Lung	thiocolchicoside	ACE2	-0.547	3.84815	-1.1023	0.320475	0.727113	-4.59052		Kidney	primaquine	ACE2	-0.241417	4.11351	-1.28082	0.257931	0.673194	-4.92774		Liver	yohimbine	ACE2	0.41005	5.61898	1.05119	0.348012	0.699961	-4.59357		CNS	desoximetasone	ACE2	0.357117	5.53411	1.20091	0.272304	0.731812	-4.56639
Lung	nadolol	ACE2	0.180306	4.36765	1.02849	0.320543	0.727113	-5.10979		Kidney	etoposide	ACE2	-0.175407	4.01273	-1.16302	0.258245	0.673194	-6.30204		Liver	prednisolone	ACE2	0.435425	5.63166	1.04278	0.348593	0.699961	-4.92316		CNS	nadolol	ACE2	0.187328	5.43214	1.15441	0.274159	0.731812	-4.57639
Lung	amiodarone	ACE2	0.186658	4.41491	1.02135	0.321056	0.727113	-5.45076		Kidney	carvedilol	ACE2	-0.329217	4.06961	-1.26933	0.261089	0.673194	-4.57322		Liver	verteporfin	ACE2	-0.612183	5.06651	-1.03631	0.349346	0.699961	-4.59405		CNS	molsidomine	ACE2	-0.388566	5.35245	-1.21389	0.275217	0.731812	-4.57179
Lung	desipramine	ACE2	0.171746	4.56709	1.0535	0.322139	0.727113	-5.10043		Kidney	duloxetine	ACE2	0.23695	4.35269	1.25753	0.261617	0.673194	-4.72512		Liver	zuclopenthixol	ACE2	-0.301033	5.22208	-1.02735	0.349981	0.699961	-4.59471		CNS	chlorthalidone	ACE2	-0.354663	5.08658	-1.18451	0.279237	0.731812	-4.57487
Lung	fenoldopam	ACE2	-0.231669	4.08381	-1.03904	0.322153	0.727113	-4.62797		Kidney	fursultiamine	ACE2	0.170508	4.47138	1.26428	0.26206	0.673194	-4.55107		Liver	phenylbutazone	ACE2	-0.37655	5.26148	-1.02647	0.35438	0.703564	-4.59457		CNS	diclofenac	ACE2	0.200764	5.01429	1.14619	0.280136	0.731812	-4.57786
Lung	raloxifene	ACE2	0.109014	4.72208	0.99326	0.32689	0.727113	-5.93034		Kidney	prochlorperazine	ACE2	0.172983	4.32071	1.2591	0.263259	0.673194	-5.30665		Liver	famciclovir	ACE2	0.3144	5.57115	1.03655	0.355606	0.703564	-4.59429		CNS	teniposide	ACE2	-0.3579	4.97208	-1.18695	0.281905	0.731812	-6.22957
Lung	naltrexone	ACE2	0.468404	4.5056	1.03522	0.330207	0.727113	-5.69186		Kidney	irbesartan	ACE2	-0.143083	4.16268	-1.25913	0.264872	0.673194	-4.54668		Liver	methocarbamol	ACE2	0.477	5.68825	1.02281	0.359433	0.703736	-4.59545		CNS	etodolac	ACE2	0.321086	5.38884	1.13858	0.283654	0.731812	-4.57914
Lung	rescinnamine	ACE2	-0.129846	4.17257	-1.02702	0.332899	0.727113	-5.14638		Kidney	diethylcarbamazine	ACE2	0.3227	4.39557	1.23288	0.268363	0.673194	-4.55637		Liver	mifepristone	ACE2	0.464575	5.26554	1.04222	0.359517	0.703736	-4.59406		CNS	dantrolene	ACE2	-0.279663	5.12408	-1.16198	0.286571	0.731812	-5.05826
Lung	dipyridamole	ACE2	0.172571	4.56751	1.02758	0.333124	0.727113	-4.62034		Kidney	diclofenamide	ACE2	0.322359	4.28255	1.25329	0.270724	0.673194	-4.55615		Liver	atorvastatin	ACE2	-0.291634	5.04437	-0.999872	0.363604	0.70797	-5.37932		CNS	guanabenz	ACE2	-0.2399	5.42678	-1.18599	0.287089	0.731812	-4.5752
Lung	timolol	ACE2	0.20159	4.27681	1.03454	0.333518	0.727113	-4.89423		Kidney	pipamperone	ACE2	0.228583	4.34851	1.2444	0.270891	0.673194	-4.56044		Liver	naloxone	ACE2	-0.28063	5.29511	-0.968929	0.365802	0.708122	-4.61645		CNS	triamterene	ACE2	0.239675	5.53288	1.15543	0.288865	0.731812	-4.57769
Lung	itraconazole	ACE2	0.308425	4.44232	1.00173	0.334016	0.727113	-4.62724		Kidney	atomoxetine	ACE2	0.281658	4.32097	1.23295	0.272297	0.673194	-4.80509		Liver	trioxsalen	ACE2	-0.34595	5.24098	-0.983395	0.368078	0.708122	-4.59683		CNS	quinidine	ACE2	0.171295	5.15375	1.0997	0.290793	0.731812	-4.60718
Lung	trimipramine	ACE2	0.260858	4.65427	1.02362	0.335852	0.727113	-5.44335		Kidney	amlodipine	ACE2	-0.1908	4.13882	-1.23141	0.273424	0.673194	-5.15166		Liver	rifampicin	ACE2	0.37885	5.48736	0.970694	0.37006	0.708122	-4.60202		CNS	pantoprazole	ACE2	0.282938	5.55451	1.15089	0.291283	0.731812	-4.57696
Lung	pregnenolone	ACE2	-0.16003	4.02648	-1.02458	0.336931	0.727113	-4.65772		Kidney	itraconazole	ACE2	0.282315	4.72482	1.18435	0.274245	0.673194	-5.25992		Liver	propafenone	ACE2	-0.3401	5.2439	-1.00258	0.372274	0.708122	-4.59584		CNS	mexiletine	ACE2	-0.216587	5.30474	-1.15341	0.291326	0.731812	-4.5768
Lung	medrysone	ACE2	0.138766	4.24733	0.994525	0.337446	0.727113	-5.91143		Kidney	papaverine	ACE2	-0.179025	4.09063	-1.22881	0.274369	0.673194	-4.73829		Liver	cyclopentolate	ACE2	0.30635	5.44427	0.997744	0.373304	0.708122	-4.5966		CNS	primidone	ACE2	0.583938	5.70501	1.14906	0.292521	0.731812	-4.57881
Lung	vardenafil	ACE2	-0.248478	3.98342	-1.01033	0.337549	0.727113	-4.6021		Kidney	tianeptine	ACE2	-0.344292	4.21398	-1.21421	0.276701	0.673343	-4.57474		Liver	ketotifen	ACE2	-0.41535	5.20627	-0.962756	0.38053	0.717536	-4.5981		CNS	fluvastatin	ACE2	0.250569	5.48713	1.10602	0.293783	0.731812	-5.60681
Lung	meclizine	ACE2	0.15683	4.1849	1.02567	0.338513	0.727113	-4.61009		Kidney	chlorprothixene	ACE2	0.1881	4.32827	1.21144	0.280045	0.673343	-5.57147		Liver	venlafaxine	ACE2	0.5542	5.69105	0.987655	0.382628	0.717536	-4.59905		CNS	methylergometrine	ACE2	0.3194	5.34852	1.14735	0.294528	0.731812	-4.57998
Lung	perphenazine	ACE2	0.183463	4.36313	1.01284	0.340564	0.727803	-5.73585		Kidney	diethylstilbestrol	ACE2	-0.143533	4.56989	-1.12228	0.280123	0.673343	-5.43737		Liver	guanfacine	ACE2	0.4683	5.6481	0.937241	0.384116	0.717536	-4.59708		CNS	ziprasidone	ACE2	0.23365	5.39774	1.16063	0.297906	0.732422	-4.79164
Lung	nortriptyline	ACE2	0.19764	4.20531	1.01184	0.345281	0.731058	-5.21074		Kidney	scopolamine	ACE2	-0.209856	3.97575	-1.13174	0.282029	0.673343	-4.66841		Liver	nonoxynol-9	ACE2	-0.41185	5.20803	-0.955719	0.388029	0.717826	-5.68254		CNS	imatinib	ACE2	0.191168	4.89999	1.08849	0.298853	0.732422	-4.59961
Lung	cabergoline	ACE2	-0.16575	4.2158	-0.969671	0.349079	0.731058	-4.67695		Kidney	fluoxetine	ACE2	0.213208	4.49273	1.20588	0.282165	0.673343	-4.56432		Liver	rofecoxib	ACE2	0.45435	5.64112	0.977592	0.388172	0.717826	-4.59679		CNS	zolmitriptan	ACE2	-0.183688	5.32119	-1.12867	0.300687	0.732422	-4.58185
Lung	thalidomide	ACE2	0.217573	4.42217	0.959344	0.351457	0.731058	-5.7677		Kidney	trifluoperazine	ACE2	-0.168878	4.35759	-1.12797	0.283062	0.673343	-5.32288		Liver	fluvastatin	ACE2	0.3608	5.59435	0.956794	0.392329	0.71887	-4.59925		CNS	calcitriol	ACE2	-0.239408	4.74437	-1.09856	0.301296	0.732422	-4.58705
Lung	phentolamine	ACE2	-0.259967	3.95562	-0.987046	0.352458	0.731058	-4.61678		Kidney	tranylcypromine	ACE2	0.228962	4.48669	1.20377	0.284752	0.673343	-4.5698		Liver	sulpiride	ACE2	-0.5851	5.1214	-0.951814	0.392644	0.71887	-4.59606		CNS	halcinonide	ACE2	0.3561	5.36687	1.1252	0.302293	0.732422	-4.58273
Lung	saquinavir	ACE2	-0.150736	4.23199	-0.96899	0.352582	0.731058	-4.64476		Kidney	flucloxacillin	ACE2	-0.533917	3.73232	-1.20925	0.287943	0.673343	-4.57594		Liver	dactinomycin	ACE2	-0.62055	5.10368	-0.88154	0.401303	0.731086	-5.91685		CNS	talniflumate	ACE2	-0.262744	5.13253	-1.11477	0.306501	0.736883	-4.92651
Lung	zuclopenthixol	ACE2	-0.247233	4.15997	-0.983805	0.353203	0.731058	-5.2047		Kidney	nateglinide	ACE2	-0.312583	3.84299	-1.18633	0.290806	0.673343	-4.57249		Liver	mometasone	ACE2	0.444684	5.59494	0.894774	0.409692	0.742694	-4.60234		CNS	triflupromazine	ACE2	-0.216575	5.08054	-1.09987	0.310793	0.736883	-5.37057
Lung	sulconazole	ACE2	0.235137	4.20318	0.981567	0.354517	0.731058	-4.9514		Kidney	ibudilast	ACE2	-0.223858	4.00945	-1.18632	0.291707	0.673343	-4.56959		Liver	equilin	ACE2	0.253583	5.57654	0.896763	0.413376	0.745698	-4.8213		CNS	tubocurarine	ACE2	-0.192742	5.1082	-1.07771	0.311196	0.736883	-4.59206
Lung	moexipril	ACE2	-0.180217	4.19348	-0.972276	0.35867	0.731058	-4.65136		Kidney	thioproperazine	ACE2	-0.255533	3.87152	-1.1683	0.29245	0.673343	-5.16608		Liver	crotamiton	ACE2	-0.5508	5.13855	-0.898924	0.419608	0.753247	-4.60123		CNS	pizotifen	ACE2	0.156088	5.49108	1.08716	0.317603	0.736883	-4.60689
Lung	benperidol	ACE2	-0.238442	4.1609	-0.968018	0.359259	0.731058	-4.86059		Kidney	bisoprolol	ACE2	-0.19605	4.13619	-1.17869	0.292714	0.673343	-4.57114		Liver	ibudilast	ACE2	-0.214967	5.26512	-0.864732	0.424334	0.758033	-4.60948		CNS	levocabastine	ACE2	0.416888	5.39727	1.07987	0.319906	0.736883	-4.59074
Lung	metoprolol	ACE2	-0.14051	4.03623	-0.97559	0.360947	0.731058	-4.62576		Kidney	timolol	ACE2	0.197608	4.09809	1.18342	0.292819	0.673343	-4.56999		Liver	thioproperazine	ACE2	-0.233184	5.33316	-0.868423	0.428944	0.762567	-4.60524		CNS	clopidogrel	ACE2	-0.277362	5.17197	-1.07687	0.321783	0.736883	-4.59087
Lung	butoconazole	ACE2	-0.248517	3.96135	-0.963117	0.362135	0.731058	-4.70118		Kidney	eplerenone	ACE2	-0.327533	3.83552	-1.17102	0.299743	0.680956	-4.57416		Liver	bezafibrate	ACE2	-0.3063	5.2608	-0.866596	0.43519	0.769951	-4.85799		CNS	simvastatin	ACE2	-0.208462	5.25761	-1.03755	0.322726	0.736883	-5.61115
Lung	pargyline	ACE2	0.15403	4.1835	0.963782	0.36523	0.731058	-4.82942		Kidney	huperzine-a	ACE2	-0.252925	4.25966	-1.15168	0.301659	0.680956	-4.57747		Liver	vincristine	ACE2	-0.3408	5.24355	-0.855058	0.442591	0.7793	-4.60405		CNS	diphenidol	ACE2	0.728517	5.91099	1.10343	0.323734	0.736883	-4.59
Lung	ixazomib	ACE2	0.590135	4.80018	0.966934	0.366914	0.731058	-5.84689		Kidney	doxylamine	ACE2	0.172117	4.32028	1.14616	0.303023	0.680956	-4.57863		Liver	phentolamine	ACE2	0.250425	5.53916	0.842936	0.449028	0.783185	-4.60796		CNS	ketotifen	ACE2	0.251938	5.53901	1.06739	0.325605	0.736883	-4.5963
Lung	clonidine	ACE2	0.313875	4.47765	0.922236	0.367908	0.731058	-4.66112		Kidney	ticlopidine	ACE2	0.231017	4.34972	1.15131	0.303119	0.680956	-4.57797		Liver	biperiden	ACE2	-0.240812	5.29354	-0.810675	0.449055	0.783185	-4.62342		CNS	pheniramine	ACE2	0.261133	5.6773	1.09074	0.325656	0.736883	-5.13329
Lung	prednisolone	ACE2	0.312771	4.42779	0.949387	0.369251	0.731058	-5.83455		Kidney	flupentixol	ACE2	-0.250217	3.87417	-1.14825	0.303283	0.680956	-5.01337		Liver	felodipine	ACE2	-0.849	4.98945	-0.818387	0.452936	0.786229	-4.59704		CNS	oxymetazoline	ACE2	-0.446667	5.3234	-1.08973	0.325664	0.736883	-5.6515
Lung	amsacrine	ACE2	-0.197112	4.17284	-0.949263	0.36987	0.731058	-5.99436		Kidney	amiloride	ACE2	-0.155846	4.27715	-1.09159	0.307091	0.683322	-4.60586		Liver	bupropion	ACE2	-0.24395	5.29198	-0.822173	0.456898	0.787877	-4.60842		CNS	nonoxynol-9	ACE2	-0.2134	5.30634	-1.06047	0.329025	0.736883	-6.04453
Lung	aminoglutethimide	ACE2	-0.218934	4.21273	-0.931574	0.37197	0.731416	-4.65873		Kidney	bromocriptine	ACE2	0.185894	4.35978	1.06731	0.307899	0.683322	-5.14801		Liver	pindolol	ACE2	-0.45205	5.18792	-0.804769	0.459903	0.787877	-4.60663		CNS	esculin	ACE2	0.196869	5.36234	1.05946	0.329355	0.736883	-4.61253
Lung	carbamazepine	ACE2	0.193617	4.36821	0.939553	0.373526	0.731416	-5.35173		Kidney	thalidomide	ACE2	0.1554	4.53032	1.07221	0.308643	0.683322	-5.45132		Liver	reserpine	ACE2	-0.20265	5.31262	-0.817878	0.460309	0.787877	-4.6428		CNS	pivmecillinam	ACE2	-0.359637	5.00901	-1.05688	0.329428	0.736883	-4.59266
Lung	tolbutamide	ACE2	0.217583	4.1944	0.930504	0.37827	0.7325	-5.27893		Kidney	loxapine	ACE2	0.141833	4.30513	1.11944	0.312222	0.686199	-5.38447		Liver	naftifine	ACE2	-0.2245	5.26035	-0.781379	0.467305	0.789783	-5.02039		CNS	tofacitinib	ACE2	0.333371	5.68545	1.07904	0.330093	0.736883	-4.59023
Lung	homosalate	ACE2	0.128508	4.14986	0.929112	0.378877	0.7325	-5.07359		Kidney	leflunomide	ACE2	-0.193658	4.02455	-1.12645	0.31315	0.686199	-5.01651		Liver	bumetanide	ACE2	1.0555	5.9417	0.782691	0.467386	0.789783	-4.59738		CNS	pipamperone	ACE2	-0.3378	5.24414	-1.05343	0.331811	0.736883	-4.59727
Lung	danazol	ACE2	-0.124113	4.28625	-0.8963	0.380398	0.7325	-5.20987		Kidney	equilin	ACE2	0.126358	4.51029	1.04274	0.314268	0.686199	-4.67629		Liver	diflunisal	ACE2	-0.2621	5.24155	-0.775639	0.468895	0.789783	-4.61405		CNS	flecainide	ACE2	-0.232169	5.14782	-1.05112	0.332682	0.736883	-4.59614
Lung	cinnarizine	ACE2	-0.238058	4.16456	-0.924854	0.382737	0.7325	-4.62393		Kidney	estriol	ACE2	0.16714	4.6034	1.02915	0.317696	0.690517	-4.62333		Liver	erlotinib	ACE2	0.24765	5.42176	0.774994	0.470638	0.789783	-4.88147		CNS	ropinirole	ACE2	0.386767	5.59922	1.06955	0.333127	0.736883	-4.59138
Lung	phenoxybenzamine	ACE2	0.331775	4.2515	0.919293	0.383455	0.7325	-5.10467		Kidney	amsacrine	ACE2	0.1807	4.32457	1.09508	0.322174	0.691606	-6.69444		Liver	pizotifen	ACE2	0.29895	5.56342	0.797323	0.472153	0.789783	-4.61409		CNS	adapalene	ACE2	0.288583	4.59152	1.06484	0.33465	0.736883	-5.60998
Lung	nefazodone	ACE2	0.149833	4.37996	0.902898	0.385794	0.7325	-4.63868		Kidney	yohimbine	ACE2	0.143269	4.33846	1.03579	0.322431	0.691606	-4.663		Liver	maprotiline	ACE2	-0.171484	5.36401	-0.773607	0.477268	0.791262	-5.09441		CNS	tadalafil	ACE2	0.27225	5.54196	1.05638	0.334777	0.736883	-4.59304
Lung	piretanide	ACE2	-0.178246	4.23709	-0.914059	0.386259	0.7325	-5.62194		Kidney	bicalutamide	ACE2	-0.222867	3.88785	-1.10014	0.322556	0.691606	-4.82037		Liver	mepyramine	ACE2	0.409625	5.61876	0.778882	0.477338	0.791262	-4.61123		CNS	lamotrigine	ACE2	0.3259	5.35177	1.03838	0.336086	0.736883	-4.59918
Lung	tramadol	ACE2	0.212083	4.19165	0.910696	0.389784	0.735871	-4.62438		Kidney	curcumin	ACE2	-0.336505	3.6592	-1.0293	0.324047	0.691688	-6.14679		Liver	benazepril	ACE2	0.377533	5.63852	0.759692	0.482294	0.795894	-4.99423		CNS	quetiapine	ACE2	0.286825	5.55645	1.03496	0.33885	0.736883	-5.08119
Lung	nitrendipine	ACE2	0.170623	4.3987	0.855896	0.404808	0.756274	-4.70217		Kidney	sulfinpyrazone	ACE2	-0.181025	4.29561	-1.08981	0.326845	0.69218	-4.60128		Liver	bisacodyl	ACE2	0.306475	5.56719	0.757692	0.487268	0.797968	-4.73307		CNS	formestane	ACE2	-0.273663	5.27621	-1.03501	0.338936	0.736883	-4.59907
Lung	fluspirilene	ACE2	0.208275	4.5031	0.882465	0.405903	0.756274	-5.31145		Kidney	erythromycin	ACE2	-0.113367	3.9426	-1.08693	0.330318	0.69218	-4.60461		Liver	cisapride	ACE2	-0.262917	5.31829	-0.753164	0.487888	0.797968	-4.61818		CNS	pseudoephedrine	ACE2	0.301913	5.33978	1.01264	0.347839	0.743686	-4.6123
Lung	progesterone	ACE2	-0.126222	4.28056	-0.863493	0.405981	0.756274	-4.99983		Kidney	haloperidol	ACE2	-0.192058	4.2901	-1.07368	0.330966	0.69218	-4.59784		Liver	pentoxifylline	ACE2	0.2052	5.51655	0.755382	0.493319	0.801228	-4.6176		CNS	rescinnamine	ACE2	0.190156	5.35898	1.01317	0.348605	0.743686	-4.60247
Lung	menadione	ACE2	0.284809	4.65376	0.833309	0.414903	0.761983	-5.55489		Kidney	thiocolchicoside	ACE2	-0.310733	3.84392	-1.08249	0.331457	0.69218	-4.60582		Liver	diethylstilbestrol	ACE2	0.351933	5.54857	0.733049	0.494236	0.801228	-4.61295		CNS	cabergoline	ACE2	0.182353	5.31754	0.975999	0.351124	0.743686	-5.10142
Lung	carvedilol	ACE2	0.257233	4.42785	0.837862	0.419163	0.761983	-5.57965		Kidney	terconazole	ACE2	-0.221325	4.06948	-1.06965	0.331549	0.69218	-5.07991		Liver	sirolimus	ACE2	-0.203115	5.25878	-0.685712	0.503047	0.811935	-5.47394		CNS	rosuvastatin	ACE2	-0.187462	5.31931	-1.00701	0.351549	0.743686	-5.58189
Lung	propafenone	ACE2	0.185542	4.17838	0.847387	0.41954	0.761983	-4.89295		Kidney	methantheline	ACE2	0.181317	4.08994	1.07794	0.333333	0.692867	-4.59739		Liver	mephentermine	ACE2	-0.2535	5.2872	-0.71539	0.510385	0.820181	-5.18325		CNS	diflunisal	ACE2	0.368331	5.44807	1.00419	0.352598	0.743686	-4.9203
Lung	tadalafil	ACE2	0.159983	4.45559	0.835757	0.425933	0.761983	-4.68688		Kidney	sonidegib	ACE2	-0.20215	4.32355	-1.06761	0.336199	0.695785	-5.22209		Liver	carvedilol	ACE2	0.296775	5.56234	0.711454	0.513464	0.821542	-4.61747		CNS	toremifene	ACE2	-0.430125	5.19797	-0.996981	0.3541	0.743686	-5.26186
Lung	talniflumate	ACE2	-0.145754	4.21071	-0.836332	0.426719	0.761983	-4.647		Kidney	dienestrol	ACE2	-0.245519	4.59248	-0.999708	0.33852	0.697557	-4.62098		Liver	ziprasidone	ACE2	0.235337	5.41561	0.67989	0.522492	0.828885	-4.62706		CNS	equilin	ACE2	0.252619	5.60032	0.999736	0.355319	0.743686	-4.60125
Lung	riluzole	ACE2	0.461567	4.53583	0.824294	0.428023	0.761983	-4.62968		Kidney	guanabenz	ACE2	-0.191221	4.21456	-1.00801	0.342397	0.698199	-4.62477		Liver	dexketoprofen	ACE2	0.1484	5.37214	0.679508	0.524047	0.828885	-4.6352		CNS	pentoxifylline	ACE2	-0.406525	5.20977	-0.998988	0.35548	0.743686	-4.60636
Lung	valsartan	ACE2	0.175817	4.26328	0.821473	0.428266	0.761983	-4.87066		Kidney	oxaprozin	ACE2	0.199417	4.33392	1.04341	0.342834	0.698199	-4.60191		Liver	fluconazole	ACE2	0.2972	5.56255	0.692563	0.52481	0.828885	-4.60495		CNS	trimipramine	ACE2	0.272637	5.32514	1.00614	0.355808	0.743686	-4.59699
Lung	alverine	ACE2	-0.1752	3.99801	-0.826314	0.432948	0.761983	-4.63092		Kidney	etodolac	ACE2	0.1726	4.32052	1.03347	0.348227	0.698199	-4.60633		Liver	nimodipine	ACE2	-0.308375	5.25976	-0.66832	0.533351	0.838775	-4.61374		CNS	nafcillin	ACE2	-0.281383	5.05867	-1.00505	0.36002	0.749273	-4.60054
Lung	quinine	ACE2	0.334286	4.43298	0.814469	0.433136	0.761983	-4.65879		Kidney	tranilast	ACE2	-0.110508	3.93611	-0.957596	0.348313	0.698199	-5.45193		Liver	meclocycline	ACE2	-0.303667	5.22077	-0.649227	0.541625	0.848161	-5.08473		CNS	somatostatin	ACE2	0.280633	5.42123	0.993637	0.365289	0.755915	-4.60397
Lung	risperidone	ACE2	0.364767	4.48974	0.812099	0.434318	0.761983	-4.69135		Kidney	benzonatate	ACE2	0.13825	4.30334	1.03092	0.350576	0.698199	-4.64892		Liver	norgestrel	ACE2	-0.230833	5.33433	-0.65382	0.544499	0.84905	-4.62782		CNS	tranylcypromine	ACE2	0.251993	5.06661	0.945384	0.368754	0.755915	-5.0237
Lung	mianserin	ACE2	-0.136433	4.2119	-0.819153	0.434655	0.761983	-5.0799		Kidney	cinnarizine	ACE2	-0.272058	3.98535	-1.03431	0.350931	0.698199	-4.61036		Liver	danazol	ACE2	-0.177142	5.28403	-0.619273	0.5525	0.85789	-4.70844		CNS	clonidine	ACE2	0.15125	4.93488	0.955491	0.370466	0.755915	-4.61934
Lung	flucloxacillin	ACE2	0.189442	4.18033	0.817066	0.436674	0.761983	-5.26585		Kidney	triclosan	ACE2	0.194733	4.33158	1.03183	0.352198	0.698199	-5.02605		Liver	clonidine	ACE2	0.1689	5.5342	0.614461	0.568965	0.874166	-4.63092		CNS	mirtazapine	ACE2	-0.19285	5.14599	-0.972275	0.370692	0.755915	-4.60398
Lung	chlorphenamine	ACE2	-0.084645	4.32971	-0.794534	0.437507	0.761983	-4.80003		Kidney	tolazoline	ACE2	0.143375	4.45781	1.02423	0.353177	0.698199	-4.63119		Liver	nortriptyline	ACE2	-0.41445	5.24252	-0.61398	0.569238	0.874166	-4.63207		CNS	fluoxetine	ACE2	0.343994	5.48265	0.965471	0.371034	0.755915	-4.60534
Lung	prednisone	ACE2	-0.138033	4.20238	-0.807441	0.441537	0.761983	-4.65406		Kidney	fluorometholone	ACE2	-0.134725	4.31876	-1.01386	0.353774	0.698199	-5.26786		Liver	cilnidipine	ACE2	-0.3281	5.20855	-0.607388	0.570109	0.874166	-4.62444		CNS	oxyphenbutazone	ACE2	-0.333387	4.97004	-1.00122	0.372525	0.755915	-6.06075
Lung	ouabain	ACE2	-0.148211	4.27407	-0.796505	0.442315	0.761983	-6.63104		Kidney	cyclopentolate	ACE2	0.14685	4.30764	1.0225	0.355167	0.698199	-4.61074		Liver	prochlorperazine	ACE2	-0.182575	5.32266	-0.606628	0.572961	0.874895	-4.65769		CNS	diclofenamide	ACE2	-0.276494	5.12566	-0.940936	0.376427	0.760664	-5.61184
Lung	trapidil	ACE2	-0.2882	4.13602	-0.808021	0.442669	0.761983	-4.64221		Kidney	cisapride	ACE2	0.180862	4.4006	0.978901	0.3561	0.698199	-4.65504		Liver	alclometasone	ACE2	-0.34625	5.24082	-0.590214	0.582501	0.885787	-4.60611		CNS	epirizole	ACE2	0.370033	5.73175	0.950012	0.382542	0.761267	-4.61578
Lung	prazosin	ACE2	0.124489	4.23762	0.793895	0.443778	0.761983	-4.69906		Kidney	azathioprine	ACE2	-0.159467	4.45027	-1.02199	0.356434	0.698199	-4.63333		Liver	formestane	ACE2	0.168175	5.49804	0.589144	0.587076	0.88688	-4.62298		CNS	ezetimibe	ACE2	-0.247175	5.28945	-0.938	0.383874	0.761267	-5.33265
Lung	methantheline	ACE2	0.200367	4.18579	0.798205	0.447337	0.761983	-4.66613		Kidney	sulconazole	ACE2	0.212075	4.10532	1.01234	0.359201	0.700736	-5.29527		Liver	pregnenolone	ACE2	0.185436	5.45572	0.558164	0.590269	0.88688	-4.66658		CNS	meloxicam	ACE2	-0.305162	5.26046	-0.932272	0.385112	0.761267	-4.60946
Lung	chlorambucil	ACE2	-0.195125	4.17384	-0.795384	0.447839	0.761983	-5.50448		Kidney	flunarizine	ACE2	0.096725	4.16218	0.993908	0.361392	0.702133	-4.81997		Liver	nilutamide	ACE2	0.1953	5.5116	0.583733	0.59045	0.88688	-4.6227		CNS	raltegravir	ACE2	-0.272221	5.38265	-0.950841	0.385422	0.761267	-4.60184
Lung	trifluoperazine	ACE2	0.339721	4.73526	0.774056	0.448035	0.761983	-5.35954		Kidney	nefopam	ACE2	0.281917	4.14024	0.976195	0.375433	0.721112	-4.61439		Liver	celecoxib	ACE2	-0.16405	5.33192	-0.55374	0.60623	0.899131	-4.62346		CNS	acepromazine	ACE2	0.37975	5.73661	0.942621	0.386787	0.761267	-4.60733
Lung	mirtazapine	ACE2	0.152444	4.54375	0.785692	0.448055	0.761983	-4.97524		Kidney	amcinonide	ACE2	-0.124483	4.17198	-0.977061	0.376333	0.721112	-4.72049		Liver	clobetasol	ACE2	0.18416	5.48122	0.536962	0.607732	0.899131	-4.76476		CNS	flupirtine	ACE2	0.286117	5.42398	0.94232	0.387644	0.761267	-5.44935
Lung	mesoridazine	ACE2	0.0964779	4.30338	0.770267	0.45032	0.761983	-4.74968		Kidney	diclofenac	ACE2	-0.140217	4.16411	-0.97471	0.377014	0.721112	-5.14021		Liver	biotin	ACE2	-0.209033	5.26808	-0.531432	0.613875	0.899131	-5.61085		CNS	pergolide	ACE2	-0.141237	5.34242	-0.929287	0.387668	0.761267	-4.62262
Lung	irinotecan	ACE2	-0.217411	4.19634	-0.781061	0.450674	0.761983	-6.14272		Kidney	famciclovir	ACE2	-0.195817	4.13631	-0.970444	0.37722	0.721112	-5.14423		Liver	toremifene	ACE2	-0.241	5.29345	-0.533217	0.615428	0.899131	-4.64238		CNS	rilmenidine	ACE2	0.183958	5.08896	0.906274	0.390906	0.764543	-4.63592
Lung	doxylamine	ACE2	-0.127714	4.37526	-0.77379	0.454417	0.76438	-5.16066		Kidney	tadalafil	ACE2	0.148717	4.30858	0.965292	0.379333	0.72225	-4.62314		Liver	tramadol	ACE2	0.274	5.55095	0.538643	0.616375	0.899131	-4.60935		CNS	temozolomide	ACE2	-0.20445	4.34501	-0.933929	0.392998	0.76556	-4.61676
Lung	exemestane	ACE2	-0.117175	4.21281	-0.77877	0.457134	0.76438	-5.48451		Kidney	dihydroergotamine	ACE2	0.203562	4.41195	0.917804	0.385464	0.730999	-4.88065		Liver	isoxsuprine	ACE2	-0.187517	5.27884	-0.527871	0.619373	0.899131	-5.28871		CNS	irbesartan	ACE2	0.150125	5.4881	0.911466	0.395549	0.76746	-4.89143
Lung	midostaurin	ACE2	-0.173212	4.15089	-0.779427	0.457538	0.76438	-6.31334		Kidney	phentermine	ACE2	0.269233	4.36883	0.92678	0.398604	0.752918	-4.61675		Liver	mitotane	ACE2	0.300825	5.56436	0.525922	0.620394	0.899131	-4.6121		CNS	rifampicin	ACE2	0.158654	4.9434	0.883494	0.402123	0.777118	-4.6761
Lung	celecoxib	ACE2	-0.187225	4.22858	-0.757551	0.466442	0.767862	-4.65233		Kidney	trazodone	ACE2	0.160083	4.31426	0.918552	0.400654	0.753799	-4.64584		Liver	gefitinib	ACE2	0.14385	5.36986	0.506099	0.623945	0.899131	-4.69607		CNS	lansoprazole	ACE2	-0.340419	5.14044	-0.898698	0.404519	0.778659	-4.61522
Lung	tacrolimus	ACE2	0.274692	4.40875	0.760034	0.468709	0.767862	-4.66753		Kidney	sertraline	ACE2	-0.147983	4.16022	-0.913604	0.403648	0.756168	-6.06574		Liver	resorcinol	ACE2	-0.1577	5.3351	-0.531711	0.624987	0.899131	-4.62563		CNS	entecavir	ACE2	0.353167	5.4575	0.90631	0.406271	0.778952	-4.71459
Lung	formestane	ACE2	0.161333	4.16628	0.760044	0.469173	0.767862	-4.64792		Kidney	mebendazole	ACE2	0.282758	4.32152	0.904375	0.406287	0.756168	-5.9447		Liver	fluticasone	ACE2	0.159767	5.45248	0.513627	0.62856	0.899131	-4.63259		CNS	bosutinib	ACE2	-0.303084	5.12937	-0.891085	0.413434	0.77932	-4.63172
Lung	naproxen	ACE2	-0.199754	4.18371	-0.757897	0.469273	0.767862	-4.68302		Kidney	dextromethorphan	ACE2	-0.167467	4.03302	-0.876259	0.406678	0.756168	-5.57786		Liver	talniflumate	ACE2	0.19	5.4676	0.511649	0.629316	0.899131	-4.62158		CNS	loperamide	ACE2	-0.187933	4.90302	-0.858847	0.413849	0.77932	-5.48619
Lung	benazepril	ACE2	0.1301	4.46401	0.752506	0.474688	0.767862	-5.3682		Kidney	pizotifen	ACE2	-0.20815	4.13014	-0.895957	0.413055	0.763959	-5.41454		Liver	parthenolide	ACE2	0.20565	5.55258	0.508791	0.634349	0.899131	-4.64264		CNS	dexamethasone	ACE2	0.162032	5.21618	0.838266	0.413906	0.77932	-4.82341
Lung	loxapine	ACE2	0.115167	4.52511	0.737684	0.47535	0.767862	-4.70644		Kidney	venlafaxine	ACE2	-0.116417	4.17601	-0.892384	0.414151	0.763959	-4.65692		Liver	diclofenamide	ACE2	0.1811	5.46315	0.500414	0.636804	0.899131	-4.62009		CNS	diflorasone	ACE2	0.2444	5.66893	0.886246	0.414427	0.77932	-4.61161
Lung	ticlopidine	ACE2	-0.112178	4.24314	-0.737222	0.475738	0.767862	-4.72856		Kidney	practolol	ACE2	0.2068	4.33762	0.891885	0.416321	0.763959	-4.64489		Liver	loperamide	ACE2	-0.2459	5.3268	-0.505173	0.637863	0.899131	-4.62537		CNS	atorvastatin	ACE2	0.334387	5.47784	0.872922	0.415974	0.77932	-5.24198
Lung	duloxetine	ACE2	-0.134377	4.20924	-0.734514	0.475974	0.767862	-4.67142		Kidney	mitotane	ACE2	0.168883	4.31866	0.880257	0.418421	0.763959	-5.34401		Liver	clomifene	ACE2	0.20202	5.49015	0.486441	0.641308	0.899131	-5.79001		CNS	acarbose	ACE2	0.184442	5.63895	0.857123	0.416064	0.77932	-4.82783
Lung	daunorubicin	ACE2	0.164952	4.49458	0.724709	0.47807	0.767862	-7.18048		Kidney	albendazole	ACE2	-0.137083	4.16567	-0.875199	0.419512	0.763959	-5.73797		Liver	scopolamine	ACE2	-0.214	5.28214	-0.484221	0.642577	0.899131	-4.64548		CNS	glucosamine	ACE2	0.155475	4.52497	0.872211	0.423659	0.780304	-4.62986
Lung	bendroflumethiazide	ACE2	0.191517	4.6196	0.738636	0.480433	0.767862	-4.66062		Kidney	phensuximide	ACE2	-0.154125	4.30906	-0.873643	0.420498	0.763959	-4.63771		Liver	amantadine	ACE2	-0.2588	5.28455	-0.497566	0.644079	0.899131	-4.63018		CNS	capsaicin	ACE2	-0.239417	4.32752	-0.869618	0.423949	0.780304	-4.88625
Lung	piroxicam	ACE2	-0.200264	4.1991	-0.729105	0.481515	0.767862	-4.66574		Kidney	mometasone	ACE2	-0.105625	4.12733	-0.867395	0.426695	0.770477	-5.5836		Liver	homosalate	ACE2	-0.2305	5.2987	-0.497664	0.644358	0.899131	-4.60917		CNS	yohimbine	ACE2	0.13702	5.45938	0.843566	0.427181	0.780304	-4.63398
Lung	metaxalone	ACE2	-0.187908	3.99165	-0.734467	0.482179	0.767862	-5.59116		Kidney	mephentermine	ACE2	-0.129283	4.16957	-0.864621	0.427701	0.770477	-5.26145		Liver	lidocaine	ACE2	-0.2112	5.30835	-0.491425	0.646571	0.899131	-4.62795		CNS	dienestrol	ACE2	-0.206888	5.16046	-0.842978	0.430337	0.780304	-5.42823
Lung	spironolactone	ACE2	-0.150288	4.25107	-0.733157	0.483334	0.767862	-4.68922		Kidney	quinine	ACE2	-0.146535	4.5104	-0.83914	0.428942	0.770477	-5.54645		Liver	aminoglutethimide	ACE2	0.149875	5.48889	0.489375	0.647472	0.899131	-4.62643		CNS	guanfacine	ACE2	-0.2017	5.31219	-0.844018	0.430394	0.780304	-4.64073
Lung	hyoscyamine	ACE2	-0.20053	4.00622	-0.727349	0.490885	0.776927	-4.72848		Kidney	cinalukast	ACE2	0.296258	4.32827	0.849702	0.435766	0.776665	-4.63433		Liver	metoclopramide	ACE2	0.182983	5.54124	0.476879	0.65577	0.901957	-6.00871		CNS	nicergoline	ACE2	0.189613	5.28363	0.842254	0.430624	0.780304	-4.62158
Lung	biotin	ACE2	-0.155767	4.20571	-0.712992	0.496052	0.777492	-5.10184		Kidney	clemastine	ACE2	-0.15075	4.15884	-0.846509	0.436568	0.776665	-5.21329		Liver	carbinoxamine	ACE2	-0.1663	5.3308	-0.474769	0.656225	0.901957	-4.64513		CNS	meclocycline	ACE2	-0.258238	5.13479	-0.840611	0.431571	0.780304	-4.63323
Lung	procaterol	ACE2	-0.22728	4.14214	-0.714297	0.497134	0.777492	-4.63849		Kidney	dactinomycin	ACE2	0.2376	4.11808	0.839989	0.43764	0.776665	-6.769		Liver	iobenguane	ACE2	0.13245	5.51598	0.470688	0.659672	0.901957	-5.42418		CNS	betaxolol	ACE2	0.274338	5.55021	0.834837	0.434504	0.780304	-4.66039
Lung	vincristine	ACE2	0.14843	4.23462	0.69896	0.497322	0.777492	-6.0496		Kidney	amodiaquine	ACE2	-0.13815	4.16514	-0.842869	0.438913	0.776665	-4.6669		Liver	vinorelbine	ACE2	-0.146325	5.22478	-0.453261	0.659871	0.901957	-5.99975		CNS	fexofenadine	ACE2	-0.227037	5.29952	-0.831675	0.434923	0.780304	-4.63723
Lung	phenformin	ACE2	-0.125633	4.27523	-0.707523	0.498629	0.777492	-4.72153		Kidney	triprolidine	ACE2	0.158008	4.46513	0.794673	0.449576	0.792585	-5.11087		Liver	norethisterone	ACE2	0.119917	5.50971	0.469186	0.661762	0.901957	-4.65483		CNS	etoposide	ACE2	-0.221608	4.33643	-0.848273	0.435474	0.780304	-5.4928
Lung	guanabenz	ACE2	-0.12269	4.33762	-0.703488	0.502915	0.781282	-5.3256		Kidney	cefotiam	ACE2	0.190175	4.21646	0.81328	0.454338	0.795164	-4.67184		Liver	exemestane	ACE2	0.20455	5.51622	0.458225	0.670974	0.910038	-4.61448		CNS	iloprost	ACE2	0.415171	5.72635	0.842408	0.435601	0.780304	-5.0392
Lung	cetirizine	ACE2	-0.139706	4.113	-0.678895	0.511894	0.792307	-4.70554		Kidney	levonorgestrel	ACE2	0.198017	4.09829	0.810983	0.454379	0.795164	-4.76546		Liver	acamprosate	ACE2	-0.129533	5.38498	-0.446172	0.675211	0.910038	-4.62842		CNS	amiodarone	ACE2	-0.2831	4.52767	-0.831042	0.435817	0.780304	-6.16482
Lung	diltiazem	ACE2	0.0926853	4.27354	0.653986	0.520818	0.80165	-4.8943		Kidney	calcitriol	ACE2	-0.0875277	3.9278	-0.744161	0.465162	0.806715	-4.84441		Liver	methysergide	ACE2	0.1476	5.46294	0.432051	0.678252	0.910038	-4.6436		CNS	mepyramine	ACE2	-0.144725	5.34067	-0.820364	0.442261	0.782857	-4.63887
Lung	orphenadrine	ACE2	0.12563	4.16931	0.672642	0.521739	0.80165	-4.89359		Kidney	isoxsuprine	ACE2	-0.110317	4.19859	-0.760512	0.468436	0.806715	-4.74375		Liver	domperidone	ACE2	0.335875	5.58189	0.439981	0.679434	0.910038	-4.60406		CNS	hydralazine	ACE2	0.256375	5.31701	0.816835	0.443482	0.782857	-4.63156
Lung	simvastatin	ACE2	0.208734	4.37644	0.650222	0.524628	0.803158	-4.89401		Kidney	methocarbamol	ACE2	-0.187875	4.0862	-0.779538	0.470782	0.806715	-4.6575		Liver	anagrelide	ACE2	-0.21295	5.30748	-0.435288	0.680055	0.910038	-4.60903		CNS	exemestane	ACE2	0.308175	5.56712	0.818394	0.44372	0.782857	-5.48104
Lung	pirfenidone	ACE2	0.191133	4.42178	0.642776	0.537509	0.818093	-4.70418		Kidney	diazoxide	ACE2	0.122325	4.2413	0.779952	0.471943	0.806715	-4.67175		Liver	carbamazepine	ACE2	-0.25135	5.28828	-0.435733	0.686652	0.910634	-4.6159		CNS	moxifloxacin	ACE2	0.2405	5.40117	0.826664	0.444695	0.782857	-4.71278
Lung	methylergometrine	ACE2	-0.216846	4.21779	-0.641597	0.53827	0.818093	-4.6524		Kidney	pravastatin	ACE2	0.103537	4.14148	0.755168	0.472266	0.806715	-5.24305		Liver	diloxanide	ACE2	-0.22045	5.30372	-0.435237	0.688298	0.910634	-4.63202		CNS	mifepristone	ACE2	-0.215455	4.96599	-0.788225	0.44528	0.782857	-4.77925
Lung	disopyramide	ACE2	-0.108513	4.42696	-0.630527	0.545469	0.82564	-5.14621		Kidney	atovaquone	ACE2	-0.104359	4.33395	-0.778355	0.472298	0.806715	-4.66141		Liver	clemastine	ACE2	-0.148033	5.29858	-0.421315	0.689305	0.910634	-4.6345		CNS	naphazoline	ACE2	0.27105	5.68226	0.807042	0.454934	0.796953	-4.62651
Lung	verteporfin	ACE2	-0.0963875	4.43303	-0.627624	0.547158	0.82564	-4.71509		Kidney	bezafibrate	ACE2	-0.1413	3.92863	-0.779297	0.472843	0.806715	-4.68403		Liver	chlorpromazine	ACE2	0.3058	5.5255	0.421003	0.690713	0.910634	-4.62868		CNS	mebeverine	ACE2	0.232587	5.30512	0.790971	0.457316	0.79697	-4.64108
Lung	chlorpromazine	ACE2	0.17925	4.57085	0.61763	0.553668	0.829616	-6.11787		Kidney	mestranol	ACE2	0.104275	4.23228	0.748294	0.475879	0.808235	-5.11099		Liver	amsacrine	ACE2	0.217325	5.52261	0.41943	0.692874	0.910634	-4.99155		CNS	carprofen	ACE2	-0.1857	5.32019	-0.786888	0.460397	0.79697	-4.64585
Lung	levonorgestrel	ACE2	0.128517	4.40792	0.6101	0.553734	0.829616	-4.96567		Kidney	digitoxin	ACE2	-0.174525	4.15276	-0.76507	0.47713	0.808235	-6.81169		Liver	diltiazem	ACE2	0.113519	5.46863	0.402395	0.695849	0.91129	-4.75564		CNS	resveratrol	ACE2	-0.0949438	4.68048	-0.757954	0.460743	0.79697	-5.19084
Lung	brimonidine	ACE2	-0.150042	4.2051	-0.611302	0.557048	0.830984	-4.70235		Kidney	zuclopenthixol	ACE2	-0.0851583	4.0788	-0.752238	0.486756	0.821616	-5.43676		Liver	papaverine	ACE2	-0.213133	5.34318	-0.403723	0.703208	0.917387	-5.97892		CNS	tacrolimus	ACE2	0.202495	5.5596	0.765209	0.462813	0.79697	-5.45355
Lung	desoximetasone	ACE2	0.271983	4.40739	0.609971	0.558761	0.830984	-5.6014		Kidney	phenolphthalein	ACE2	-0.267583	4.10042	-0.729625	0.497342	0.836519	-4.63544		Liver	flunarizine	ACE2	0.18405	5.56552	0.402052	0.705491	0.917387	-4.61018		CNS	nitrendipine	ACE2	0.168258	5.08111	0.769208	0.463126	0.79697	-4.65875
Lung	anagrelide	ACE2	0.092639	4.34555	0.598348	0.56112	0.830984	-5.62196		Kidney	sildenafil	ACE2	0.105017	4.28673	0.727688	0.499239	0.836752	-5.1951		Liver	teicoplanin	ACE2	0.131387	5.36363	0.384652	0.714464	0.925784	-4.67113		CNS	dasatinib	ACE2	0.344804	5.69116	0.783468	0.467316	0.801348	-5.365
Lung	rizatriptan	ACE2	-0.0823861	4.25804	-0.595397	0.563096	0.830984	-5.17517		Kidney	pioglitazone	ACE2	0.263117	4.36577	0.719741	0.50467	0.842887	-4.68917		Liver	safinamide	ACE2	0.142163	5.36902	0.377283	0.719394	0.928902	-4.67725		CNS	reboxetine	ACE2	-0.139455	5.12662	-0.740324	0.47749	0.807803	-4.78609
Lung	scopolamine	ACE2	0.151843	4.30773	0.585775	0.564516	0.830984	-4.83468		Kidney	ezetimibe	ACE2	-0.174683	4.14687	-0.716371	0.506464	0.842927	-5.62962		Liver	benzydamine	ACE2	0.101783	5.42349	0.374067	0.724083	0.931687	-4.62756		CNS	desipramine	ACE2	-0.200531	5.16364	-0.755495	0.477641	0.807803	-4.62364
Lung	ropinirole	ACE2	0.15723	4.34597	0.596117	0.569466	0.835349	-4.71657		Kidney	ephedrine	ACE2	0.121275	4.44676	0.711615	0.508963	0.844134	-4.72921		Liver	moexipril	ACE2	-0.0884832	5.32836	-0.367675	0.727977	0.932639	-4.64043		CNS	flavoxate	ACE2	0.139969	5.33389	0.752571	0.477987	0.807803	-4.6337
Lung	prochlorperazine	ACE2	0.0745584	4.33651	0.571423	0.578686	0.842802	-5.82337		Kidney	pantoprazole	ACE2	-0.130183	3.93419	-0.703653	0.513162	0.848143	-4.70366		Liver	chlorthalidone	ACE2	-0.145683	5.29976	-0.36433	0.729892	0.932639	-4.62814		CNS	procaterol	ACE2	-0.16775	5.10495	-0.750361	0.47946	0.807803	-4.87302
Lung	lidocaine	ACE2	0.0675306	4.20914	0.56934	0.58013	0.842802	-4.76869		Kidney	ropinirole	ACE2	0.121383	4.29491	0.692737	0.520706	0.849133	-4.68937		Liver	amlodipine	ACE2	-0.2743	5.2768	-0.357243	0.741426	0.937571	-4.63539		CNS	vemurafenib	ACE2	0.177208	5.36952	0.758303	0.479861	0.807803	-5.49615
Lung	alfuzosin	ACE2	-0.0654195	4.26652	-0.568572	0.580552	0.842802	-4.78696		Kidney	clomifene	ACE2	-0.0875028	4.35267	-0.659464	0.522609	0.849133	-5.97657		Liver	piroxicam	ACE2	0.21475	5.52132	0.348844	0.743728	0.937571	-4.61451		CNS	propafenone	ACE2	-0.126212	5.34993	-0.742567	0.484624	0.807803	-4.65357
Lung	ciprofibrate	ACE2	0.0678917	4.31754	0.563066	0.588205	0.848733	-4.73428		Kidney	tetrabenazine	ACE2	0.180458	4.47635	0.685393	0.523075	0.849133	-4.98857		Liver	ezetimibe	ACE2	0.22875	5.52832	0.34716	0.745283	0.937571	-4.61067		CNS	thalidomide	ACE2	0.148625	5.0713	0.724848	0.488611	0.807803	-5.79931
Lung	maraviroc	ACE2	0.196903	4.36429	0.552048	0.592057	0.848733	-4.68787		Kidney	nimesulide	ACE2	0.197908	4.2791	0.685707	0.523589	0.849133	-4.65448		Liver	acarbose	ACE2	0.0844165	5.49196	0.336408	0.745453	0.937571	-4.68628		CNS	aliskiren	ACE2	0.2484	5.53724	0.731707	0.489816	0.807803	-4.6347
Lung	ibudilast	ACE2	0.130842	4.34901	0.556228	0.592423	0.848733	-4.70396		Kidney	carprofen	ACE2	0.164233	4.0814	0.683306	0.524056	0.849133	-4.6856		Liver	betamethasone	ACE2	-0.09931	5.38578	-0.324726	0.755166	0.937571	-5.45332		CNS	ciprofibrate	ACE2	-0.147431	5.19019	-0.732416	0.490949	0.807803	-4.65554
Lung	rosuvastatin	ACE2	0.125775	4.33429	0.557491	0.592702	0.848733	-4.90856		Kidney	spironolactone	ACE2	-0.103258	4.06975	-0.688496	0.524464	0.849133	-5.02929		Liver	nilotinib	ACE2	0.109175	5.35253	0.324947	0.756695	0.937571	-5.39112		CNS	benzylpenicillin	ACE2	-0.314625	5.25572	-0.729207	0.491001	0.807803	-4.64777
Lung	benzydamine	ACE2	0.131233	4.34921	0.549152	0.597775	0.849529	-4.7379		Kidney	metolazone	ACE2	-0.142317	4.16306	-0.679858	0.526488	0.84952	-4.86489		Liver	disopyramide	ACE2	-0.1209	5.23065	-0.32731	0.758951	0.937571	-4.65109		CNS	iobenguane	ACE2	0.217883	5.65568	0.738303	0.491834	0.807803	-4.79673
Lung	pizotifen	ACE2	-0.0822499	4.25811	-0.542295	0.597972	0.849529	-5.51662		Kidney	glipizide	ACE2	-0.147275	3.92565	-0.670055	0.533626	0.852949	-4.67794		Liver	estriol	ACE2	0.108808	5.46558	0.317402	0.758968	0.937571	-4.68435		CNS	venlafaxine	ACE2	0.13485	5.48046	0.72901	0.491897	0.807803	-5.6078
Lung	mephentermine	ACE2	0.396783	4.46979	0.548352	0.599312	0.849529	-4.64628		Kidney	testosterone	ACE2	-0.149804	4.13228	-0.646579	0.535701	0.852949	-4.73258		Liver	betaxolol	ACE2	0.1199	5.4739	0.328936	0.759786	0.937571	-4.63393		CNS	promazine	ACE2	-0.370083	5.36169	-0.734845	0.494163	0.807803	-4.71323
Lung	dinoprostone	ACE2	-0.146433	4.21038	-0.541891	0.601969	0.850433	-4.72323		Kidney	crizotinib	ACE2	-0.400444	4.75442	-0.661212	0.53651	0.852949	-6.04604		Liver	acitretin	ACE2	-0.174488	5.21069	-0.3163	0.762641	0.937571	-4.67679		CNS	reserpine	ACE2	0.18255	5.50431	0.726375	0.494302	0.807803	-5.04474
Lung	pirenzepine	ACE2	-0.124658	4.02328	-0.52911	0.610841	0.860081	-4.69798		Kidney	febuxostat	ACE2	-0.0994751	4.1304	-0.66113	0.537842	0.852949	-4.72036		Liver	pimozide	ACE2	-0.0876835	5.40591	-0.315589	0.766005	0.937571	-4.67944		CNS	dextromethorphan	ACE2	0.155009	5.30387	0.688044	0.506588	0.822449	-4.7134
Lung	digoxin	ACE2	0.0666675	4.50159	0.510997	0.618508	0.867973	-7.0753		Kidney	amitriptyline	ACE2	-0.124767	3.9369	-0.659553	0.538081	0.852949	-5.34651		Liver	midodrine	ACE2	-0.1947	5.3166	-0.315665	0.766974	0.937571	-4.6227		CNS	labetalol	ACE2	0.123013	5.47454	0.701892	0.506642	0.822449	-4.64907
Lung	flavoxate	ACE2	-0.0762292	4.19938	-0.50801	0.624303	0.873194	-5.534		Kidney	lamotrigine	ACE2	0.176908	4.2686	0.659338	0.539365	0.852949	-4.66757		Liver	cabergoline	ACE2	-0.127633	5.30878	-0.309954	0.769233	0.937571	-4.63944		CNS	ephedrine	ACE2	0.133056	5.37718	0.700607	0.508876	0.823331	-5.43999
Lung	triclosan	ACE2	-0.0976334	4.22258	-0.492108	0.635371	0.881058	-6.17761		Kidney	clioquinol	ACE2	-0.197425	4.28741	-0.647847	0.546079	0.860708	-5.70597		Liver	carprofen	ACE2	0.1151	5.4715	0.311551	0.770053	0.937571	-4.63524		CNS	erlotinib	ACE2	0.188458	5.37515	0.697985	0.515557	0.8293	-4.62546
Lung	fluvoxamine	ACE2	-0.12115	4.27748	-0.490926	0.635903	0.881058	-5.17117		Kidney	chlortetracycline	ACE2	-0.0764917	4.34788	-0.62281	0.559947	0.873967	-4.74099		Liver	voriconazole	ACE2	0.113788	5.35483	0.303515	0.771968	0.937571	-4.65341		CNS	bupropion	ACE2	-0.170587	5.32774	-0.686274	0.516779	0.8293	-5.01143
Lung	dihydroergotamine	ACE2	-0.0573957	4.45252	-0.48526	0.640011	0.881058	-4.79202		Kidney	chlorambucil	ACE2	0.12635	4.29739	0.624821	0.56046	0.873967	-6.53339		Liver	prednisone	ACE2	0.12585	5.47687	0.302463	0.775777	0.939099	-4.95154		CNS	carbidopa	ACE2	-0.152625	5.23434	-0.686653	0.517674	0.8293	-4.64493
Lung	naloxone	ACE2	0.0685864	4.12939	0.477622	0.640513	0.881058	-5.00209		Kidney	hydralazine	ACE2	0.111417	4.05499	0.6207	0.562688	0.873967	-4.69245		Liver	clomipramine	ACE2	-0.0652835	5.41711	-0.283788	0.789418	0.949778	-4.64041		CNS	decitabine	ACE2	-0.0759209	4.76645	-0.656543	0.524582	0.834185	-5.87354
Lung	caffeine	ACE2	0.11392	4.30524	0.485771	0.641202	0.881058	-4.70361		Kidney	riboflavin	ACE2	0.112983	4.29071	0.617483	0.56372	0.873967	-4.70759		Liver	ciprofibrate	ACE2	-0.179166	5.28302	-0.279668	0.789761	0.949778	-4.61775		CNS	telmisartan	ACE2	0.1464	5.26202	0.667071	0.527415	0.834185	-4.72649
Lung	thioridazine	ACE2	0.103025	4.64584	0.464801	0.647949	0.881058	-5.90297		Kidney	exemestane	ACE2	-0.149483	4.15947	-0.620596	0.564475	0.873967	-4.76772		Liver	tolmetin	ACE2	-0.1629	5.3325	-0.273638	0.79736	0.954626	-4.82647		CNS	norethisterone	ACE2	0.16445	5.42444	0.654734	0.528109	0.834185	-5.90118
Lung	molsidomine	ACE2	-0.08845	4.06226	-0.476222	0.648108	0.881058	-4.73754		Kidney	digoxin	ACE2	0.129315	4.23349	0.6019	0.565508	0.873967	-7.39339		Liver	midostaurin	ACE2	-0.1041	5.32055	-0.265221	0.800162	0.954626	-6.25232		CNS	oxybuprocaine	ACE2	-0.137167	5.19802	-0.672461	0.529849	0.834185	-5.21761
Lung	flumazenil	ACE2	-0.0764027	4.23843	-0.467823	0.648606	0.881058	-5.42054		Kidney	propoxycaine	ACE2	0.262967	4.13077	0.609623	0.570687	0.879116	-4.73855		Liver	diethylcarbamazine	ACE2	0.0557332	5.40047	0.264376	0.801574	0.954626	-5.2336		CNS	fulvestrant	ACE2	-0.0953886	4.98392	-0.644341	0.53103	0.834185	-4.74117
Lung	probucol	ACE2	0.12621	4.1696	0.474686	0.64876	0.881058	-4.9424		Kidney	alclometasone	ACE2	0.0831335	4.27578	0.600908	0.574301	0.879275	-5.27805		Liver	mestranol	ACE2	0.0799499	5.48973	0.245783	0.812241	0.959371	-4.67337		CNS	docetaxel	ACE2	-0.273871	5.38183	-0.671724	0.531569	0.834185	-5.10269
Lung	benzonatate	ACE2	0.0710541	4.55937	0.463614	0.655212	0.881518	-4.6939		Kidney	oxybuprocaine	ACE2	-0.121383	4.06068	-0.601182	0.574484	0.879275	-4.68086		Liver	flupirtine	ACE2	-0.106763	5.24456	-0.247342	0.813136	0.959371	-4.65324		CNS	flupentixol	ACE2	0.139438	5.25854	0.658266	0.532713	0.834185	-5.85029
Lung	bepridil	ACE2	0.136813	4.59225	0.462091	0.655542	0.881518	-4.70406		Kidney	trichloroethylene	ACE2	-0.0720555	3.93554	-0.562096	0.580102	0.882236	-4.91568		Liver	meclizine	ACE2	0.1041	5.5018	0.249863	0.81338	0.959371	-4.63994		CNS	pravastatin	ACE2	0.120317	5.38936	0.621077	0.544182	0.847452	-5.41554
Lung	losartan	ACE2	0.123058	4.14714	0.4602	0.657215	0.881518	-4.69944		Kidney	simvastatin	ACE2	0.0719273	4.47045	0.562877	0.582946	0.882236	-6.5325		Liver	vardenafil	ACE2	-0.151275	5.33831	-0.239525	0.821534	0.965893	-4.77229		CNS	hyoscyamine	ACE2	-0.19415	5.44966	-0.646928	0.544666	0.847452	-4.63636
Lung	iobenguane	ACE2	-0.10983	4.1211	-0.462106	0.657475	0.881518	-4.68542		Kidney	ibuprofen	ACE2	-0.0978251	4.33721	-0.581489	0.58467	0.882236	-4.708		Liver	flucloxacillin	ACE2	0.0701501	5.44903	0.229688	0.82939	0.967057	-4.63245		CNS	treprostinil	ACE2	0.178058	5.18486	0.63257	0.552008	0.85614	-4.62554
Lung	lovastatin	ACE2	-0.115894	4.1249	-0.441375	0.667982	0.892764	-5.89442		Kidney	solifenacin	ACE2	0.115408	4.44383	0.583332	0.586145	0.882236	-4.73341		Liver	phenolphthalein	ACE2	0.0794253	5.45366	0.226104	0.830488	0.967057	-6.14574		CNS	tetrabenazine	ACE2	0.161392	5.39135	0.605887	0.554144	0.856725	-5.93175
Lung	cimetidine	ACE2	0.062273	4.30863	0.428191	0.674949	0.8979	-5.2037		Kidney	brinzolamide	ACE2	0.0926334	4.0456	0.579522	0.587373	0.882236	-4.69468		Liver	nifedipine	ACE2	0.0758499	5.48768	0.221452	0.834131	0.967057	-4.64741		CNS	diethylstilbestrol	ACE2	0.135619	5.33172	0.616486	0.559513	0.862288	-4.66876
Lung	etodolac	ACE2	-0.079725	4.48398	-0.430839	0.677386	0.8979	-4.908		Kidney	ketoprofen	ACE2	0.2167	4.10763	0.575771	0.590879	0.882236	-4.65545		Liver	flunisolide	ACE2	0.04812	5.4132	0.215259	0.835656	0.967057	-4.78819		CNS	timolol	ACE2	-0.154567	5.46945	-0.610501	0.566691	0.868413	-4.63056
Lung	fluticasone	ACE2	0.227233	4.39721	0.42811	0.679888	0.8979	-6.1455		Kidney	mebeverine	ACE2	0.158117	4.31328	0.57477	0.590972	0.882236	-4.71484		Liver	trimethobenzamide	ACE2	0.107775	5.46784	0.222016	0.835663	0.967057	-4.62019		CNS	bromhexine	ACE2	-0.0988125	5.13942	-0.601459	0.568662	0.868413	-4.84165
Lung	clobetasol	ACE2	-0.0836041	4.23569	-0.418271	0.681831	0.8979	-6.67366		Kidney	norgestrel	ACE2	-0.0947084	4.13279	-0.571417	0.592599	0.882236	-4.70732		Liver	crizotinib	ACE2	-0.0445375	5.27567	-0.197431	0.850348	0.977023	-6.3918		CNS	tamoxifen	ACE2	0.0838142	5.04103	0.573543	0.573953	0.868413	-5.69292
Lung	nafcillin	ACE2	0.1267	4.4014	0.425994	0.682489	0.8979	-4.64964		Kidney	tretinoin	ACE2	0.0716081	4.21595	0.568348	0.594948	0.882236	-5.83766		Liver	sunitinib	ACE2	-0.0869126	5.25448	-0.196429	0.851089	0.977023	-4.64313		CNS	ketorolac	ACE2	-0.160667	5.3255	-0.599809	0.573961	0.868413	-4.64997
Lung	rilmenidine	ACE2	0.0844696	4.25117	0.402001	0.692909	0.907682	-5.29959		Kidney	ondansetron	ACE2	-0.147325	4.31246	-0.561405	0.597216	0.882236	-5.00323		Liver	panobinostat	ACE2	0.0526833	5.49399	0.194729	0.853182	0.977023	-6.36587		CNS	dydrogesterone	ACE2	0.145131	5.33647	0.592286	0.574462	0.868413	-5.17199
Lung	benzylpenicillin	ACE2	-0.0968916	4.22295	-0.406529	0.694237	0.907682	-5.70131		Kidney	crotamiton	ACE2	0.07	4.03428	0.562089	0.59789	0.882236	-5.94125		Liver	bisoprolol	ACE2	0.10505	5.46647	0.189708	0.856084	0.977023	-4.6163		CNS	rifabutin	ACE2	-0.381825	5.09	-0.597028	0.576175	0.868413	-4.63262
Lung	glimepiride	ACE2	0.0620717	4.23126	0.391962	0.699827	0.908354	-5.1526		Kidney	hydrocortisone	ACE2	-0.0773999	3.96058	-0.562967	0.598961	0.882236	-5.34101		Liver	vemurafenib	ACE2	0.0669624	5.33142	0.187481	0.85755	0.977023	-5.28033		CNS	varenicline	ACE2	-0.165225	5.02106	-0.601762	0.576189	0.868413	-4.65357
Lung	vemurafenib	ACE2	-0.0831146	4.16045	-0.391521	0.70104	0.908354	-6.31453		Kidney	flutamide	ACE2	0.117383	4.29291	0.558277	0.600514	0.882236	-5.12341		Liver	thiotepa	ACE2	0.0640502	5.44598	0.183334	0.862381	0.979494	-5.63207		CNS	altretamine	ACE2	0.108213	5.24293	0.583802	0.579349	0.868413	-4.67241
Lung	betamethasone	ACE2	-0.070116	4.16138	-0.390729	0.702066	0.908354	-6.45608		Kidney	clofibrate	ACE2	-0.111917	4.17826	-0.554123	0.60455	0.885433	-4.75998		Liver	enalapril	ACE2	-0.10795	5.35997	-0.174601	0.869231	0.98141	-4.60859		CNS	leflunomide	ACE2	-0.1387	5.19456	-0.583506	0.579536	0.868413	-4.64913
Lung	nefopam	ACE2	0.0697167	4.12047	0.393818	0.703678	0.908354	-4.75158		Kidney	alprenolol	ACE2	0.0800169	4.27423	0.550016	0.606824	0.886038	-4.71328		Liver	thalidomide	ACE2	0.0720499	5.48578	0.173615	0.869903	0.98141	-4.63483		CNS	sulindac	ACE2	-0.0964583	4.399	-0.571794	0.582663	0.870419	-4.7288
Lung	tubocurarine	ACE2	0.0954274	4.4269	0.385962	0.705539	0.908354	-5.31965		Kidney	carteolol	ACE2	-0.0899332	3.95432	-0.544895	0.609303	0.886937	-4.70094		Liver	oxaprozin	ACE2	0.03449	5.29694	0.161744	0.875676	0.98141	-4.79768		CNS	metoclopramide	ACE2	0.239183	5.66633	0.562858	0.597591	0.885307	-4.64656
Lung	leflunomide	ACE2	-0.0623667	4.25241	-0.380101	0.713662	0.914005	-4.74176		Kidney	irinotecan	ACE2	0.107008	4.23365	0.540862	0.61238	0.888441	-7.07571		Liver	guanabenz	ACE2	0.12355	5.51152	0.161846	0.877906	0.98141	-4.61712		CNS	midodrine	ACE2	-0.129125	5.34847	-0.554544	0.597758	0.885307	-4.66469
Lung	yohimbine	ACE2	-0.0620166	4.24475	-0.373398	0.71427	0.914005	-5.04264		Kidney	losartan	ACE2	-0.103783	3.94739	-0.535435	0.615552	0.888441	-4.89967		Liver	caffeine	ACE2	-0.0732	5.37735	-0.159037	0.879993	0.98141	-4.61578		CNS	clomipramine	ACE2	-0.235633	5.42892	-0.55655	0.602093	0.885307	-4.70603
Lung	doxorubicin	ACE2	0.0615316	4.58605	0.366068	0.71785	0.915803	-7.08509		Kidney	riluzole	ACE2	-0.1689	4.07536	-0.542784	0.615955	0.888441	-4.84375		Liver	rifabutin	ACE2	-0.0815001	5.25719	-0.157803	0.880068	0.98141	-4.67684		CNS	gefitinib	ACE2	-0.152675	5.20458	-0.533313	0.607594	0.885307	-4.75705
Lung	clemastine	ACE2	-0.080179	4.44113	-0.369261	0.721066	0.917127	-5.82471		Kidney	molindone	ACE2	-0.117225	4.32751	-0.531425	0.617803	0.888441	-5.2216		Liver	econazole	ACE2	-0.0657752	5.38106	-0.151663	0.886908	0.982223	-4.6234		CNS	scopolamine	ACE2	0.0898396	5.33351	0.524403	0.607968	0.885307	-4.80601
Lung	dantrolene	ACE2	0.0349875	4.25499	0.36284	0.725831	0.920407	-4.78386		Kidney	pyrimethamine	ACE2	-0.0682	3.96518	-0.528724	0.620409	0.889502	-4.71322		Liver	doxepin	ACE2	-0.0489222	5.37386	-0.139653	0.891322	0.982223	-4.72717		CNS	remoxipride	ACE2	-0.119875	5.12889	-0.538525	0.608715	0.885307	-4.65865
Lung	nicardipine	ACE2	0.146427	4.55259	0.349814	0.731737	0.925109	-4.76658		Kidney	caffeine	ACE2	-0.0800166	4.19421	-0.518479	0.625719	0.891456	-4.69682		Liver	fexofenadine	ACE2	-0.0380499	5.39492	-0.141676	0.89466	0.982223	-4.64664		CNS	dobutamine	ACE2	-0.1727	5.46038	-0.547216	0.608739	0.885307	-4.68707
Lung	bezafibrate	ACE2	-0.08555	4.04283	-0.346571	0.737651	0.929793	-5.0874		Kidney	fluticasone	ACE2	-0.0698417	4.08645	-0.519277	0.625883	0.891456	-5.67751		Liver	amiloride	ACE2	-0.0579001	5.4208	-0.138871	0.895261	0.982223	-4.62874		CNS	pirfenidone	ACE2	0.114325	5.24599	0.527095	0.615765	0.885307	-4.67504
Lung	teniposide	ACE2	-0.0877031	4.69535	-0.33332	0.745394	0.931858	-6.55113		Kidney	amisulpride	ACE2	0.0949082	4.43358	0.507119	0.632921	0.891456	-4.71468		Liver	milrinone	ACE2	0.0951335	5.42017	0.136107	0.896728	0.982223	-4.62642		CNS	flunarizine	ACE2	0.0838938	5.26831	0.514335	0.617685	0.885307	-5.39507
Lung	felbamate	ACE2	-0.0564861	4.24839	-0.328506	0.74861	0.931858	-4.76837		Kidney	dydrogesterone	ACE2	0.0957916	4.16927	0.507834	0.634339	0.891456	-4.78005		Liver	glimepiride	ACE2	0.060325	5.41374	0.135104	0.896812	0.982223	-4.65436		CNS	ranitidine	ACE2	0.121127	5.51006	0.510661	0.617802	0.885307	-4.74963
Lung	paclitaxel	ACE2	0.088552	4.32177	0.325076	0.749998	0.931858	-6.00871		Kidney	brompheniramine	ACE2	-0.0940499	4.18719	-0.504046	0.635071	0.891456	-4.83375		Liver	hydrocortisone	ACE2	0.0434	5.43565	0.133217	0.899504	0.982247	-4.63045		CNS	febuxostat	ACE2	0.187667	5.64057	0.525874	0.621057	0.885307	-4.63959
Lung	atomoxetine	ACE2	-0.0508749	4.17421	-0.326744	0.750181	0.931858	-4.83833		Kidney	desoximetasone	ACE2	-0.0974166	4.18551	-0.500753	0.637926	0.891456	-5.4939		Liver	quetiapine	ACE2	0.0479	5.4379	0.128601	0.903565	0.983763	-4.67585		CNS	verapamil	ACE2	0.113854	5.05391	0.512484	0.621482	0.885307	-4.70093
Lung	diclofenac	ACE2	-0.0513333	4.41345	-0.323849	0.751874	0.931858	-4.83198		Kidney	pirfenidone	ACE2	0.114742	4.17875	0.499863	0.639568	0.891456	-4.74392		Liver	sulconazole	ACE2	0.0471499	5.43752	0.123249	0.907492	0.985124	-4.62075		CNS	physostigmine	ACE2	0.19435	5.51021	0.51923	0.6221	0.885307	-4.66703
Lung	nifedipine	ACE2	0.037409	4.22763	0.319081	0.753631	0.931858	-5.74218		Kidney	temozolomide	ACE2	-0.0925399	4.53739	-0.487814	0.640303	0.891456	-5.49281		Liver	topotecan	ACE2	-0.036075	6.03019	-0.107445	0.918844	0.994513	-5.93485		CNS	domperidone	ACE2	0.202338	5.51421	0.517542	0.622352	0.885307	-4.6627
Lung	crizotinib	ACE2	-0.101489	4.20298	-0.321468	0.754783	0.931858	-6.24512		Kidney	moxonidine	ACE2	-0.136717	3.93092	-0.496939	0.64178	0.891456	-4.67492		Liver	irbesartan	ACE2	-0.0337999	5.39705	-0.0987892	0.926069	0.996894	-4.63556		CNS	topotecan	ACE2	-0.22665	4.9584	-0.520685	0.625143	0.885307	-6.47196
Lung	flupentixol	ACE2	-0.0734917	4.3013	-0.311738	0.762935	0.937336	-5.63636		Kidney	chlorpromazine	ACE2	-0.06665	4.20089	-0.493566	0.643687	0.891456	-6.29649		Liver	nateglinide	ACE2	0.0602502	5.44408	0.0908797	0.931861	0.996894	-5.25855		CNS	mebendazole	ACE2	0.1101	5.60178	0.515397	0.625852	0.885307	-5.89076
Lung	proguanil	ACE2	-0.134575	4.01832	-0.310517	0.763673	0.937336	-5.41659		Kidney	tamoxifen	ACE2	0.0949273	4.47102	0.466408	0.646582	0.891456	-6.13144		Liver	fenoldopam	ACE2	0.0299498	5.46473	0.084436	0.936293	0.996894	-6.00305		CNS	fludarabine	ACE2	-0.1752	5.19332	-0.516908	0.62673	0.885307	-4.62941
Lung	ranitidine	ACE2	-0.0474412	4.15405	-0.288886	0.775741	0.945761	-4.85267		Kidney	thiotepa	ACE2	0.09355	4.28099	0.483492	0.649001	0.891456	-5.55803		Liver	digoxin	ACE2	-0.0212999	5.36195	-0.0803528	0.937824	0.996894	-6.47718		CNS	maprotiline	ACE2	0.103617	5.59854	0.515059	0.62736	0.885307	-4.7362
Lung	maprotiline	ACE2	-0.0553812	4.17195	-0.291407	0.776487	0.945761	-6.04718		Kidney	donepezil	ACE2	0.1183	4.3649	0.490651	0.649563	0.891456	-4.6562		Liver	flecainide	ACE2	0.0234002	5.3028	0.0778338	0.941101	0.996894	-5.84199		CNS	cilastatin	ACE2	-0.179783	5.10947	-0.512201	0.627776	0.885307	-4.63
Lung	febuxostat	ACE2	0.05167	4.13233	0.292981	0.777277	0.945761	-4.98318		Kidney	thiothixene	ACE2	0.0866833	4.04263	0.483234	0.649672	0.891456	-6.69157		Liver	pravastatin	ACE2	0.0165401	5.39741	0.071888	0.944611	0.996894	-4.68226		CNS	metolazone	ACE2	-0.171967	5.46075	-0.51316	0.629311	0.885307	-4.65541
Lung	venlafaxine	ACE2	0.0694611	4.33396	0.28073	0.78389	0.94754	-4.89298		Kidney	imipramine	ACE2	-0.0823085	4.34497	-0.481949	0.650835	0.891456	-4.72593		Liver	cilostazol	ACE2	-0.0195997	5.40415	-0.0715153	0.946149	0.996894	-5.30484		CNS	axitinib	ACE2	-0.172613	5.43246	-0.504636	0.634056	0.885307	-6.47848
Lung	pheniramine	ACE2	0.10517	4.15907	0.286027	0.784413	0.94754	-4.64161		Kidney	brimonidine	ACE2	-0.178725	4.09078	-0.48133	0.651774	0.891456	-4.72052		Liver	pergolide	ACE2	-0.0354998	5.3962	-0.0712917	0.946732	0.996894	-4.62662		CNS	nilotinib	ACE2	-0.225467	5.16818	-0.503488	0.634565	0.885307	-4.62911
Lung	nalbuphine	ACE2	-0.0477899	4.0826	-0.277227	0.789254	0.94754	-5.95154		Kidney	progesterone	ACE2	0.0738374	4.22962	0.463449	0.655247	0.891456	-5.75827		Liver	verapamil	ACE2	-0.0315834	5.43396	-0.0701399	0.947004	0.996894	-4.64418		CNS	clobetasol	ACE2	0.102141	5.38954	0.48683	0.63646	0.885307	-4.74849
Lung	mifepristone	ACE2	-0.0361857	4.21604	-0.27056	0.790064	0.94754	-5.77369		Kidney	phenylbutazone	ACE2	0.115738	4.21768	0.481271	0.655482	0.891456	-4.65688		Liver	perindopril	ACE2	-0.0173249	5.40529	-0.0591991	0.955902	0.996894	-4.63864		CNS	teicoplanin	ACE2	0.10475	5.33329	0.502486	0.636635	0.885307	-4.6474
Lung	fluphenazine	ACE2	-0.0806915	4.04526	-0.272098	0.79239	0.94754	-4.69798		Kidney	oxybenzone	ACE2	0.129725	4.245	0.465372	0.662033	0.892587	-5.40399		Liver	donepezil	ACE2	0.0243249	5.42611	0.0574975	0.956032	0.996894	-4.62097		CNS	chlorprothixene	ACE2	0.209713	5.29368	0.493428	0.638075	0.885307	-5.35949
Lung	tigecycline	ACE2	-0.0595187	4.09234	-0.266966	0.793246	0.94754	-6.12222		Kidney	flumazenil	ACE2	0.101208	4.23075	0.456744	0.665397	0.892587	-4.83515		Liver	febuxostat	ACE2	-0.0184501	5.44053	-0.0521682	0.960594	0.996894	-5.03454		CNS	riboflavin	ACE2	0.107875	5.24276	0.480153	0.647453	0.894876	-4.66322
Lung	carprofen	ACE2	-0.0467333	4.06224	-0.267493	0.795574	0.94754	-5.56404		Kidney	felbamate	ACE2	0.139592	4.24994	0.458578	0.666581	0.892587	-5.56177		Liver	ranolazine	ACE2	0.0112503	5.41958	0.0422886	0.968423	0.996894	-4.64713		CNS	dexketoprofen	ACE2	-0.30255	5.12964	-0.483287	0.648648	0.894876	-5.20975
Lung	ivermectin	ACE2	-0.0910999	4.04006	-0.262587	0.799159	0.94754	-6.11858		Kidney	imiquimod	ACE2	0.0744502	4.62089	0.449077	0.667113	0.892587	-5.05828		Liver	alitretinoin	ACE2	-0.00914288	5.3661	-0.037863	0.970595	0.996894	-5.11849		CNS	nifedipine	ACE2	0.123933	5.6087	0.479827	0.651269	0.895955	-5.55829
Lung	droperidol	ACE2	-0.0322056	4.45142	-0.256562	0.802018	0.94754	-4.82407		Kidney	buspirone	ACE2	-0.107017	4.18071	-0.456557	0.667613	0.892587	-5.63416		Liver	palbociclib	ACE2	-0.0138625	5.29101	-0.0377136	0.971169	0.996894	-4.68315		CNS	verteporfin	ACE2	0.0854686	5.30664	0.463682	0.658733	0.903671	-5.55769
Lung	oxymetazoline	ACE2	-0.10091	4.05603	-0.257275	0.803908	0.94754	-4.71955		Kidney	diltiazem	ACE2	0.162606	4.25988	0.44176	0.667832	0.892587	-4.73848		Liver	ritodrine	ACE2	0.01705	5.42247	0.0368897	0.972205	0.996894	-4.62075		CNS	spironolactone	ACE2	0.193775	5.26201	0.458888	0.66595	0.907647	-5.70637
Lung	testosterone	ACE2	0.0626167	4.30707	0.250784	0.805506	0.94754	-5.66341		Kidney	calcipotriol	ACE2	-0.0736511	3.99396	-0.432403	0.669441	0.892587	-5.80944		Liver	amiodarone	ACE2	0.0090998	5.4543	0.0365588	0.972361	0.996894	-4.64031		CNS	buspirone	ACE2	0.167988	5.27282	0.451024	0.666965	0.907647	-5.10284
Lung	erythromycin	ACE2	0.0985083	4.13486	0.247327	0.811521	0.94754	-4.67854		Kidney	epirizole	ACE2	0.0759084	4.2181	0.446018	0.674402	0.896691	-5.71024		Liver	pheniramine	ACE2	0.0162501	5.45788	0.0359079	0.972866	0.996894	-4.66105		CNS	enalapril	ACE2	-0.0929249	5.36657	-0.448098	0.668848	0.907647	-4.66278
Lung	amodiaquine	ACE2	-0.12793	4.35514	-0.24781	0.811574	0.94754	-5.24249		Kidney	butoconazole	ACE2	0.191267	4.09492	0.441753	0.677521	0.898328	-4.70589		Liver	modafinil	ACE2	0.0107501	5.41932	0.033722	0.974863	0.996894	-4.64091		CNS	pioglitazone	ACE2	-0.126464	4.93589	-0.441595	0.669086	0.907647	-4.7459
Lung	albendazole	ACE2	-0.0471458	4.24783	-0.245343	0.812023	0.94754	-6.42334		Kidney	ritodrine	ACE2	0.0944125	4.23991	0.424367	0.682467	0.900114	-4.77988		Liver	alprostadil	ACE2	-0.0163	5.36445	-0.0302952	0.976945	0.996894	-4.63721		CNS	tripelennamine	ACE2	0.206975	5.51652	0.435344	0.677696	0.913898	-5.86761
Lung	dosulepin	ACE2	0.0419959	4.25849	0.244445	0.812704	0.94754	-6.09429		Kidney	ketorolac	ACE2	0.12755	4.29799	0.433182	0.683012	0.900114	-5.57251		Liver	pirenzepine	ACE2	-0.00994992	5.40898	-0.0276947	0.979055	0.996894	-5.869		CNS	capecitabine	ACE2	-0.117213	5.46016	-0.424084	0.689624	0.913898	-4.64477
Lung	sertraline	ACE2	-0.0393278	4.27957	-0.239188	0.815161	0.94754	-6.47354		Kidney	procaterol	ACE2	-0.110692	4.1248	-0.431801	0.684541	0.900114	-4.72135		Liver	proguanil	ACE2	0.0078001	5.41785	0.0240201	0.982056	0.996894	-4.81135		CNS	protriptyline	ACE2	0.0874251	5.45675	0.417718	0.689863	0.913898	-4.68012
Lung	dextromethorphan	ACE2	0.103045	4.45021	0.235045	0.817	0.94754	-4.81111		Kidney	celecoxib	ACE2	0.0507166	4.25957	0.427991	0.687269	0.901212	-4.79763		Liver	labetalol	ACE2	-0.0065999	5.41065	-0.0163278	0.987688	0.996894	-4.63238		CNS	celecoxib	ACE2	0.0937358	5.04599	0.410326	0.690797	0.913898	-4.70806
Lung	chlorthalidone	ACE2	-0.0487657	4.45518	-0.225298	0.826099	0.954902	-4.81732		Kidney	methoxsalen	ACE2	-0.133958	4.31915	-0.419097	0.693392	0.904317	-4.6925		Liver	triamcinolone	ACE2	-0.00496658	5.44727	-0.015384	0.98831	0.996894	-4.62817		CNS	aprepitant	ACE2	-0.0961166	5.23286	-0.41861	0.691962	0.913898	-4.64995
Lung	omeprazole	ACE2	0.0610719	4.1382	0.221383	0.828998	0.954902	-5.28148		Kidney	oxprenolol	ACE2	0.054575	4.41341	0.417459	0.693437	0.904317	-4.7518		Liver	bosutinib	ACE2	-0.00421268	5.29583	-0.0141952	0.989141	0.996894	-5.77508		CNS	benazepril	ACE2	0.1374	5.61543	0.416601	0.69392	0.913898	-4.67981
Lung	rosiglitazone	ACE2	0.0354591	4.25972	0.218681	0.830152	0.954902	-4.885		Kidney	clonidine	ACE2	0.0736688	4.48946	0.400643	0.69713	0.906128	-5.25307		Liver	rizatriptan	ACE2	-0.00235009	5.41277	-0.0075807	0.994334	0.996894	-4.64123		CNS	finasteride	ACE2	0.08245	5.51156	0.401275	0.697239	0.913898	-5.82014
Lung	nilutamide	ACE2	0.0262501	4.09873	0.208193	0.840129	0.961705	-5.45168		Kidney	temsirolimus	ACE2	-0.0765848	4.54537	-0.399741	0.70045	0.906128	-6.08061		Liver	ketoprofen	ACE2	-0.00345004	5.41222	-0.00549517	0.995884	0.996894	-4.62143		CNS	warfarin	ACE2	-0.244208	5.15881	-0.410402	0.697698	0.913898	-4.6358
Lung	carteolol	ACE2	0.0335667	4.10239	0.207543	0.840635	0.961705	-4.80671		Kidney	cefixime	ACE2	-0.18415	3.90721	-0.410723	0.700536	0.906128	-4.62755		Liver	amcinonide	ACE2	-0.00294995	5.41247	-0.00411818	0.996894	0.996894	-4.60475		CNS	biotin	ACE2	0.0877936	5.3078	0.406444	0.697953	0.913898	-4.67081
Lung	practolol	ACE2	-0.054225	4.24429	-0.203245	0.843825	0.962411	-4.77842		Kidney	estradiol	ACE2	-0.0418477	4.36515	-0.384366	0.703987	0.908124	-5.71219												CNS	rofecoxib	ACE2	0.144988	5.48553	0.404804	0.698706	0.913898	-5.74007
Lung	pentoxifylline	ACE2	0.0398334	4.19529	0.198952	0.845825	0.962411	-5.17944		Kidney	reboxetine	ACE2	0.0682917	4.15552	0.394431	0.709965	0.91273	-5.13722												CNS	huperzine-a	ACE2	0.171767	5.18172	0.404907	0.701479	0.913898	-5.34108
Lung	nimesulide	ACE2	0.0668401	4.2892	0.181941	0.860621	0.970437	-4.99468		Kidney	tropisetron	ACE2	0.0759957	4.32113	0.382358	0.711928	0.91273	-5.63239												CNS	thiothixene	ACE2	-0.152412	5.33683	-0.396577	0.705164	0.913898	-4.68114
Lung	ketoprofen	ACE2	-0.0362917	4.06746	-0.178991	0.862414	0.970437	-4.70445		Kidney	mianserin	ACE2	-0.0560167	4.15213	-0.390181	0.71331	0.91273	-5.64285												CNS	fenoldopam	ACE2	0.0775666	5.58552	0.400283	0.705349	0.913898	-5.90062
Lung	mometasone	ACE2	0.0407376	4.25786	0.177465	0.863233	0.970437	-6.38034		Kidney	cimetidine	ACE2	-0.0570042	4.14929	-0.37187	0.719682	0.918415	-5.71777												CNS	phenoxybenzamine	ACE2	-0.0803873	5.37284	-0.394959	0.705426	0.913898	-5.55337
Lung	perindopril	ACE2	-0.0269457	4.25793	-0.173784	0.866108	0.970437	-4.97134		Kidney	dantrolene	ACE2	0.103358	4.23182	0.376781	0.722119	0.91906	-4.74804												CNS	lovastatin	ACE2	-0.0962812	5.3137	-0.387003	0.706509	0.913898	-6.1632
Lung	thiothixene	ACE2	-0.0427542	4.06423	-0.173397	0.866795	0.970437	-6.18253		Kidney	doconexent	ACE2	0.0742751	4.21728	0.370749	0.727589	0.921507	-4.73585												CNS	cerulenin	ACE2	0.16055	5.39092	0.393404	0.707648	0.913898	-5.10026
Lung	estradiol	ACE2	-0.016514	4.46248	-0.164952	0.869744	0.970437	-5.31586		Kidney	domperidone	ACE2	-0.0905	4.18897	-0.367758	0.728231	0.921507	-5.84												CNS	estradiol	ACE2	0.0660965	5.26778	0.377852	0.710314	0.913898	-5.72571
Lung	oxybenzone	ACE2	0.0375101	4.12525	0.167758	0.871136	0.970437	-5.54146		Kidney	liothyronine	ACE2	-0.0791918	4.34653	-0.365695	0.729849	0.921507	-4.76244												CNS	chlorambucil	ACE2	0.0750251	5.45055	0.385765	0.711659	0.913898	-5.57536
Lung	dobutamine	ACE2	0.0398299	4.1264	0.166654	0.872027	0.970437	-6.00496		Kidney	ethotoin	ACE2	0.0672083	4.41973	0.359596	0.733759	0.921778	-4.71902												CNS	cisapride	ACE2	-0.0926666	5.5004	-0.384254	0.716134	0.913898	-5.02483
Lung	fenbufen	ACE2	0.05653	4.55989	0.164623	0.873624	0.970437	-6.03491		Kidney	trioxsalen	ACE2	0.0840667	4.04132	0.359273	0.735684	0.921778	-4.78405												CNS	prochlorperazine	ACE2	0.0669876	5.44653	0.372237	0.722692	0.913898	-4.68034
Lung	tropisetron	ACE2	-0.0446665	4.25778	-0.159848	0.876714	0.971307	-4.76706		Kidney	rucaparib	ACE2	0.0944301	4.63088	0.351282	0.735873	0.921778	-5.20006												CNS	phenolphthalein	ACE2	-0.0653748	5.38035	-0.359685	0.731101	0.913898	-4.66993
Lung	domperidone	ACE2	-0.0425166	4.25014	-0.148823	0.885172	0.973885	-5.96121		Kidney	aminoglutethimide	ACE2	-0.0738499	4.19729	-0.350367	0.741182	0.922129	-4.76352												CNS	amitriptyline	ACE2	0.0904502	5.45826	0.358417	0.732174	0.913898	-4.71028
Lung	niclosamide	ACE2	-0.0332501	4.43295	-0.145579	0.885776	0.973885	-6.83539		Kidney	naloxone	ACE2	-0.051498	4.21217	-0.334773	0.742705	0.922129	-4.80863												CNS	ticlopidine	ACE2	-0.0780248	5.37402	-0.356863	0.732809	0.913898	-4.6848
Lung	sertaconazole	ACE2	-0.0285667	4.26931	-0.145981	0.887483	0.973885	-4.78156		Kidney	mesoridazine	ACE2	-0.0626968	4.33317	-0.336822	0.743123	0.922129	-5.20165												CNS	nilutamide	ACE2	0.0883127	5.45719	0.355644	0.733746	0.913898	-4.74734
Lung	milrinone	ACE2	-0.0438611	4.28543	-0.140809	0.890495	0.973885	-5.61367		Kidney	droperidol	ACE2	-0.0954833	4.18647	-0.343451	0.745483	0.922129	-4.75274												CNS	linezolid	ACE2	0.148004	5.59276	0.347757	0.741294	0.913898	-4.65251
Lung	nilotinib	ACE2	0.0306722	4.59298	0.137844	0.892848	0.973885	-5.8314		Kidney	indapamide	ACE2	0.0556417	4.41395	0.338877	0.747469	0.922129	-4.71229												CNS	pyrimethamine	ACE2	0.0813627	5.45372	0.34516	0.741675	0.913898	-4.72478
Lung	esculin	ACE2	0.029075	4.29813	0.133724	0.896734	0.973885	-4.75943		Kidney	isradipine	ACE2	-0.0461084	4.36307	-0.339298	0.747777	0.922129	-4.74842												CNS	cyclopentolate	ACE2	0.0550749	5.29144	0.343944	0.742187	0.913898	-5.27429
Lung	flecainide	ACE2	-0.0383625	4.46204	-0.131812	0.898302	0.973885	-5.81383		Kidney	propafenone	ACE2	0.116233	4.0574	0.335739	0.750914	0.923604	-4.71498												CNS	nefopam	ACE2	-0.109787	5.35814	-0.341047	0.744036	0.913898	-4.66409
Lung	diloxanide	ACE2	0.0209794	4.28189	0.126783	0.902172	0.973885	-4.80904		Kidney	risperidone	ACE2	-0.0485915	4.09708	-0.332707	0.753971	0.924127	-4.72953												CNS	bezafibrate	ACE2	0.0565287	5.02739	0.332858	0.746416	0.913898	-5.15394
Lung	altretamine	ACE2	0.0315167	4.5396	0.121963	0.905821	0.973885	-5.64645		Kidney	procainamide	ACE2	-0.0757999	3.96138	-0.329443	0.756223	0.924127	-4.90262												CNS	nelfinavir	ACE2	-0.0949751	5.23343	-0.340215	0.746947	0.913898	-4.9052
Lung	norgestimate	ACE2	-0.0177249	4.26254	-0.12104	0.906592	0.973885	-5.54659		Kidney	zonisamide	ACE2	-0.0643585	4.35395	-0.326627	0.757163	0.924127	-4.75306												CNS	alclometasone	ACE2	-0.0795873	5.37324	-0.336024	0.748001	0.913898	-4.68409
Lung	guanfacine	ACE2	-0.0266916	4.25805	-0.118297	0.908528	0.973885	-4.76351		Kidney	procarbazine	ACE2	0.0477333	4.02315	0.323827	0.76038	0.925681	-4.76231												CNS	nicotinamide	ACE2	0.113733	4.5041	0.339062	0.74857	0.913898	-6.02335
Lung	cisapride	ACE2	-0.0243376	4.37027	-0.116558	0.909455	0.973885	-5.14257		Kidney	icosapent	ACE2	0.0537416	4.413	0.315199	0.764527	0.928354	-4.70827												CNS	benzthiazide	ACE2	0.1973	5.51169	0.331147	0.751056	0.913898	-4.65272
Lung	buspirone	ACE2	0.0186501	4.53317	0.115354	0.910893	0.973885	-5.26832		Kidney	tolbutamide	ACE2	-0.0483834	3.97509	-0.313273	0.766949	0.928926	-4.74741												CNS	trioxsalen	ACE2	0.10045	5.46326	0.330902	0.751475	0.913898	-4.67131
Lung	ketorolac	ACE2	0.0178945	4.30818	0.110692	0.913739	0.973885	-5.77888		Kidney	vincristine	ACE2	0.0353316	4.00922	0.29436	0.770866	0.92909	-6.5562												CNS	carbinoxamine	ACE2	0.0883501	5.45721	0.329644	0.751863	0.913898	-4.70715
Lung	zolmitriptan	ACE2	0.0266687	4.12099	0.111218	0.91374	0.973885	-4.67492		Kidney	nitrendipine	ACE2	0.0454439	4.47534	0.294906	0.773977	0.92909	-5.22212												CNS	melperone	ACE2	0.10145	5.23955	0.329369	0.752349	0.913898	-5.62255
Lung	cefixime	ACE2	-0.0237334	4.32618	-0.105502	0.918483	0.976468	-6.0091		Kidney	paroxetine	ACE2	-0.11575	4.17634	-0.300955	0.775969	0.92909	-6.22944												CNS	droperidol	ACE2	0.0760751	5.22686	0.328358	0.753283	0.913898	-5.25708
Lung	tenoxicam	ACE2	0.0269667	4.53733	0.100391	0.922425	0.978189	-4.77075		Kidney	methylergometrine	ACE2	0.03195	4.26973	0.293435	0.776399	0.92909	-4.83676												CNS	dosulepin	ACE2	0.0653936	5.2966	0.328163	0.753442	0.913898	-5.17455
Lung	doxepin	ACE2	-0.00797499	4.3646	-0.0954699	0.924777	0.978219	-5.13823		Kidney	valsartan	ACE2	-0.0400666	3.97925	-0.29891	0.777472	0.92909	-4.8351												CNS	clomifene	ACE2	0.0526468	5.3648	0.315663	0.758401	0.913898	-4.77488
Lung	amantadine	ACE2	-0.0207501	4.07523	-0.0892164	0.931249	0.982596	-4.70651		Kidney	betaxolol	ACE2	0.0589583	4.02876	0.293186	0.781231	0.92909	-4.76761												CNS	zuclopenthixol	ACE2	-0.069469	5.22917	-0.321474	0.758459	0.913898	-5.27807
Lung	amiloride	ACE2	-0.0122863	4.41076	-0.081881	0.935929	0.985065	-5.10439		Kidney	ranolazine	ACE2	0.0508583	4.02471	0.291943	0.78247	0.92909	-4.67859												CNS	cimetidine	ACE2	0.0579469	5.36745	0.314513	0.759355	0.913898	-5.72525
Lung	norethisterone	ACE2	-0.0105363	4.22107	-0.0779129	0.939029	0.985863	-4.84803		Kidney	alverine	ACE2	0.0883666	4.04347	0.288394	0.784793	0.92909	-4.75221												CNS	mephentermine	ACE2	-0.0686374	5.37872	-0.31734	0.761199	0.913898	-4.70676
Lung	moxonidine	ACE2	0.0132833	4.35031	0.0703626	0.945111	0.988378	-4.82126		Kidney	clomipramine	ACE2	0.136009	4.24815	0.288323	0.7855	0.92909	-5.41308												CNS	tamibarotene	ACE2	0.0989166	5.33038	0.31728	0.763233	0.913898	-4.72472
Lung	procainamide	ACE2	-0.0205334	4.07534	-0.069625	0.94612	0.988378	-4.82521		Kidney	mifepristone	ACE2	0.0735873	4.21694	0.276939	0.788757	0.92909	-5.46264												CNS	mianserin	ACE2	-0.0739625	5.15184	-0.31224	0.764879	0.913898	-4.68841
Lung	fexofenadine	ACE2	-0.0132416	4.26478	-0.0592897	0.954199	0.991867	-4.70442		Kidney	galantamine	ACE2	0.0429082	4.40758	0.282304	0.788908	0.92909	-5.25281												CNS	ketoprofen	ACE2	0.107688	5.46688	0.310519	0.766136	0.913898	-4.68482
Lung	isoxsuprine	ACE2	-0.00834994	4.27942	-0.0556684	0.956939	0.991867	-4.82874		Kidney	betamethasone	ACE2	-0.0451208	4.18462	-0.274773	0.790508	0.92909	-6.33481												CNS	tranilast	ACE2	0.08365	5.58856	0.31107	0.768087	0.913898	-4.65772
Lung	nizatidine	ACE2	0.00741429	4.17931	0.0488417	0.961625	0.991867	-5.35054		Kidney	phenformin	ACE2	0.1131	4.05583	0.272708	0.796345	0.931578	-4.65981												CNS	nalbuphine	ACE2	-0.1094	5.49203	-0.307277	0.770987	0.913898	-4.62188
Lung	levocabastine	ACE2	0.01003	4.33032	0.0482466	0.962819	0.991867	-5.37674		Kidney	gemfibrozil	ACE2	0.0453083	4.40878	0.27105	0.796538	0.931578	-4.71659												CNS	modafinil	ACE2	0.0636627	5.44487	0.300846	0.772763	0.913898	-4.7832
Lung	probenecid	ACE2	-0.0123582	4.07943	-0.0464987	0.964018	0.991867	-5.57927		Kidney	ambroxol	ACE2	0.0373501	4.25289	0.266113	0.800915	0.933077	-5.66843												CNS	felodipine	ACE2	-0.108687	5.35869	-0.301084	0.773297	0.913898	-4.71155
Lung	clomipramine	ACE2	0.01147	4.11223	0.0442461	0.965963	0.991867	-4.75265		Kidney	nimodipine	ACE2	-0.0363343	4.43445	-0.257817	0.801741	0.933077	-4.85079												CNS	dexrazoxane	ACE2	0.108042	5.33494	0.300373	0.776416	0.913898	-4.65504
Lung	sonidegib	ACE2	-0.00661381	4.26253	-0.040305	0.968535	0.991867	-5.83231		Kidney	phenoxybenzamine	ACE2	-0.0445668	3.977	-0.26153	0.805035	0.934454	-5.6126												CNS	rizatriptan	ACE2	0.0885625	5.45732	0.293564	0.778031	0.913898	-4.75442
Lung	naftifine	ACE2	-0.00672491	4.28023	-0.0302844	0.976554	0.991867	-4.80842		Kidney	midostaurin	ACE2	-0.0738749	4.1432	-0.255809	0.808266	0.934454	-6.56444												CNS	brimonidine	ACE2	0.0994126	5.23853	0.293036	0.778671	0.913898	-4.66845
Lung	diethylcarbamazine	ACE2	-0.00492918	4.47876	-0.0281536	0.978202	0.991867	-5.19935		Kidney	nefazodone	ACE2	0.0560249	4.20815	0.254639	0.808813	0.934454	-5.86433												CNS	phenazopyridine	ACE2	-0.1054	5.49403	-0.296836	0.778751	0.913898	-4.68811
Lung	hydralazine	ACE2	-0.00461676	4.33574	-0.027197	0.978935	0.991867	-4.77369		Kidney	omeprazole	ACE2	-0.0444167	3.97708	-0.249515	0.813041	0.936727	-4.78597												CNS	alfuzosin	ACE2	-0.0529373	5.38657	-0.292923	0.779103	0.913898	-4.71529
Lung	clofibrate	ACE2	-0.00343748	4.26968	-0.0267359	0.979276	0.991867	-5.69015		Kidney	amiodarone	ACE2	-0.0508718	4.42719	-0.240547	0.814717	0.936727	-6.69635												CNS	cefotiam	ACE2	-0.0693752	5.22922	-0.29164	0.779814	0.913898	-4.67069
Lung	auranofin	ACE2	0.0172278	4.55491	0.024392	0.980963	0.991867	-6.69669		Kidney	disopyramide	ACE2	-0.0403832	4.21403	-0.243819	0.81698	0.936777	-4.86246												CNS	tolcapone	ACE2	-0.0877001	5.2668	-0.289835	0.78195	0.913898	-4.67948
Lung	sirolimus	ACE2	-0.00531655	4.42109	-0.0221625	0.982478	0.991867	-6.4351		Kidney	nonoxynol-9	ACE2	-0.0505001	3.97403	-0.239956	0.820101	0.936777	-5.28615												CNS	chloroquine	ACE2	-0.0933667	4.9503	-0.280688	0.785675	0.913898	-4.71526
Lung	bromocriptine	ACE2	-0.002325	4.2746	-0.0194112	0.984775	0.991867	-5.59217		Kidney	estrone	ACE2	0.0487479	4.50946	0.229791	0.821487	0.936777	-4.83012												CNS	terconazole	ACE2	-0.0667666	5.16598	-0.284809	0.786767	0.913898	-4.66856
Lung	thiotepa	ACE2	0.00343343	4.27312	0.0196304	0.984799	0.991867	-5.73788		Kidney	nicergoline	ACE2	0.05215	4.26029	0.236206	0.822632	0.936777	-5.96302												CNS	praziquantel	ACE2	-0.1128	5.34943	-0.283635	0.78762	0.913898	-4.66165
Lung	mepyramine	ACE2	0.002825	4.08702	0.0128782	0.990026	0.993476	-4.73583		Kidney	metoprolol	ACE2	-0.0698583	4.14521	-0.219201	0.835288	0.948919	-4.74222												CNS	ceforanide	ACE2	0.0758376	5.22674	0.280479	0.788087	0.913898	-4.70868
Lung	rofecoxib	ACE2	-0.00178605	4.29834	-0.0113855	0.991116	0.993476	-4.7793		Kidney	zolmitriptan	ACE2	-0.03975	3.97941	-0.215238	0.838474	0.94936	-5.10092												CNS	fluspirilene	ACE2	0.0592666	5.02662	0.277357	0.788167	0.913898	-5.61049
Lung	melperone	ACE2	0.000675016	4.33611	0.00467098	0.996354	0.996354	-5.02076		Kidney	etomidate	ACE2	0.10395	4.28619	0.213483	0.839665	0.94936	-4.72315												CNS	ranolazine	ACE2	-0.0534125	5.38633	-0.276514	0.791099	0.91512	-4.7034
										Kidney	cilostazol	ACE2	-0.0407166	4.21386	-0.206299	0.844934	0.953053	-4.73969												CNS	caffeine	ACE2	-0.0646427	4.9668	-0.264701	0.797046	0.917712	-5.35624
										Kidney	mexiletine	ACE2	0.06105	4.26474	0.202515	0.848061	0.95432	-4.9805												CNS	metaxalone	ACE2	0.0613835	5.43652	0.269074	0.798474	0.917712	-4.68178
										Kidney	alimemazine	ACE2	-0.057225	4.35751	-0.195454	0.853054	0.956033	-5.72691												CNS	oxybenzone	ACE2	0.12175	5.60761	0.267603	0.799251	0.917712	-5.67348
										Kidney	trimethobenzamide	ACE2	-0.0561667	3.9712	-0.192783	0.855153	0.956033	-4.77431												CNS	icosapent	ACE2	0.129183	4.51183	0.263464	0.802821	0.917712	-5.88895
										Kidney	clobetasol	ACE2	-0.0172959	4.16915	-0.188022	0.855609	0.956033	-6.26747												CNS	budesonide	ACE2	0.0734876	5.22557	0.258511	0.804221	0.917712	-4.69064
										Kidney	quinidine	ACE2	-0.0554334	3.97157	-0.182968	0.859438	0.956574	-5.0167												CNS	amoxapine	ACE2	-0.0880876	5.21986	-0.258337	0.804647	0.917712	-4.94795
										Kidney	probucol	ACE2	-0.0413582	4.15946	-0.183914	0.861753	0.956574	-5.95241												CNS	dopamine	ACE2	-0.0392868	5.32828	-0.246826	0.807358	0.918652	-5.41063
										Kidney	tripelennamine	ACE2	0.0426332	4.0206	0.183055	0.862122	0.956574	-4.6947												CNS	glipizide	ACE2	0.0406126	5.43334	0.244588	0.814254	0.919955	-4.70489
										Kidney	naproxen	ACE2	0.0272167	4.13498	0.172116	0.870504	0.963628	-4.77581												CNS	gliquidone	ACE2	0.05295	5.2153	0.244777	0.814384	0.919955	-4.70151
										Kidney	dexamethasone	ACE2	-0.0155579	4.44484	-0.145674	0.885767	0.976724	-6.3293												CNS	resorcinol	ACE2	-0.0983873	5.36384	-0.239304	0.818175	0.919955	-5.21248
										Kidney	fulvestrant	ACE2	0.0177417	4.65052	0.145385	0.886439	0.976724	-6.02745												CNS	diltiazem	ACE2	-0.0451432	5.3727	-0.231977	0.82004	0.919955	-4.8064
										Kidney	minoxidil	ACE2	0.0313563	4.44802	0.137859	0.893011	0.980206	-5.74175												CNS	medrysone	ACE2	0.0255213	5.39788	0.234032	0.820078	0.919955	-5.23797
										Kidney	nadolol	ACE2	-0.0217208	4.16694	-0.137875	0.893718	0.980206	-5.44473												CNS	amsacrine	ACE2	-0.0908999	5.3583	-0.233242	0.821604	0.919955	-6.8769
										Kidney	nitrofural	ACE2	0.0195082	4.39588	0.127353	0.903548	0.9823	-4.81073												CNS	clofarabine	ACE2	-0.0478998	5.16487	-0.23518	0.821725	0.919955	-6.05477
										Kidney	nalbuphine	ACE2	0.0157624	4.29101	0.123289	0.904949	0.9823	-4.90231												CNS	norgestimate	ACE2	0.0532501	5.38217	0.219902	0.83404	0.930824	-4.90206
										Kidney	ramipril	ACE2	-0.0213251	4.37546	-0.123331	0.906462	0.9823	-4.73025												CNS	vecuronium	ACE2	-0.0826668	5.23958	-0.21855	0.835257	0.930824	-5.44626
										Kidney	triamcinolone	ACE2	0.0173943	4.26588	0.120117	0.906547	0.9823	-6.09763												CNS	bisoprolol	ACE2	-0.0562875	5.38489	-0.208672	0.841136	0.934663	-4.73823
										Kidney	hyoscyamine	ACE2	-0.0224001	4.27193	-0.118829	0.908363	0.9823	-4.81683												CNS	mestranol	ACE2	0.0638833	5.57868	0.205129	0.84254	0.934663	-5.03041
										Kidney	benperidol	ACE2	0.0262084	4.19325	0.114919	0.913244	0.9823	-4.75081												CNS	methocarbamol	ACE2	0.0792667	5.58637	0.207183	0.844494	0.934702	-5.30663
										Kidney	fenofibrate	ACE2	0.0373916	4.19884	0.10852	0.917711	0.9823	-6.41091												CNS	carbetocin	ACE2	-0.103371	5.46708	-0.19824	0.85052	0.939236	-4.64183
										Kidney	pseudoephedrine	ACE2	-0.0149084	4.11392	-0.108149	0.918385	0.9823	-4.803												CNS	iloperidone	ACE2	-0.0700169	5.24591	-0.1886	0.858024	0.944987	-5.85839
										Kidney	mirtazapine	ACE2	0.0327167	4.25057	0.105038	0.920485	0.9823	-4.78881												CNS	pregnenolone	ACE2	0.0282437	4.94465	0.180038	0.859608	0.944987	-5.66951
										Kidney	anagrelide	ACE2	0.0239333	4.24618	0.104323	0.920925	0.9823	-5.787												CNS	piroxicam	ACE2	-0.0389623	5.39356	-0.173946	0.867307	0.951303	-4.68327
										Kidney	tolazamide	ACE2	0.019775	4.37441	0.0978616	0.923971	0.9823	-5.86327												CNS	riluzole	ACE2	0.0386076	5.09271	0.167016	0.869998	0.95211	-4.75891
										Kidney	amoxapine	ACE2	0.0280248	4.17089	0.0998132	0.924973	0.9823	-4.68866												CNS	ruxolitinib	ACE2	0.0533748	5.3076	0.16611	0.872062	0.952229	-5.97874
										Kidney	benzydamine	ACE2	-0.0159249	4.11341	-0.0985095	0.92551	0.9823	-4.79785												CNS	ibudilast	ACE2	0.0389811	5.2834	0.160786	0.877115	0.955604	-5.30783
										Kidney	meloxicam	ACE2	0.0353502	4.25189	0.094782	0.928176	0.9823	-4.72318												CNS	tolbutamide	ACE2	-0.0468624	5.38961	-0.156008	0.880722	0.957392	-4.69157
										Kidney	artesunate	ACE2	0.0175151	4.59242	0.0910532	0.930033	0.9823	-6.61943												CNS	lapatinib	ACE2	-0.0344417	5.17115	-0.139729	0.892255	0.966875	-5.6297
										Kidney	reserpine	ACE2	0.0239415	4.01125	0.0916705	0.930657	0.9823	-6.64904												CNS	levonorgestrel	ACE2	0.0407627	5.20921	0.139552	0.893416	0.966875	-5.02115
										Kidney	fluvoxamine	ACE2	-0.0268334	3.98587	-0.0918467	0.930709	0.9823	-4.66402												CNS	cetirizine	ACE2	-0.0256248	5.40022	-0.120133	0.908148	0.977671	-4.85629
										Kidney	torasemide	ACE2	-0.0167917	4.37773	-0.0870137	0.934015	0.983608	-4.72747												CNS	doxercalciferol	ACE2	0.0286166	5.11014	0.119572	0.909511	0.977671	-4.66214
										Kidney	piroxicam	ACE2	-0.0170833	4.22567	-0.0787544	0.94019	0.984384	-5.077												CNS	mesoridazine	ACE2	0.0389999	5.56623	0.118253	0.91026	0.977671	-5.73378
										Kidney	cetirizine	ACE2	0.0282833	4.01343	0.0778951	0.94104	0.984384	-4.75839												CNS	bicalutamide	ACE2	0.0311752	5.42862	0.114785	0.912136	0.977671	-5.54276
										Kidney	repaglinide	ACE2	-0.0121085	4.38007	-0.0776155	0.941091	0.984384	-4.71869												CNS	famciclovir	ACE2	0.0391251	5.4326	0.112882	0.91343	0.977671	-6.22505
										Kidney	aliskiren	ACE2	-0.0229166	4.22276	-0.0744646	0.943355	0.984384	-4.73759												CNS	isoxsuprine	ACE2	0.019281	5.27355	0.108975	0.916724	0.978637	-4.70363
										Kidney	biotin	ACE2	0.0254917	4.13412	0.0726829	0.945091	0.984384	-4.78511												CNS	prazosin	ACE2	0.0161127	5.42109	0.106664	0.918351	0.978637	-5.31478
										Kidney	flecainide	ACE2	0.0219167	4.24517	0.0628818	0.952421	0.986248	-4.76985												CNS	nimodipine	ACE2	-0.0278214	4.98521	-0.0935879	0.927367	0.980026	-4.78322
										Kidney	prednisone	ACE2	0.0094502	4.23894	0.0595423	0.954792	0.986248	-4.73137												CNS	voriconazole	ACE2	0.0348499	5.29834	0.0931214	0.929352	0.980026	-4.6994
										Kidney	biperiden	ACE2	0.0104751	4.12199	0.0583975	0.95493	0.986248	-4.73497												CNS	benzonatate	ACE2	0.0172334	5.15965	0.0914202	0.930753	0.980026	-6.09875
										Kidney	pentobarbital	ACE2	-0.0112418	4.3805	-0.0590697	0.955169	0.986248	-6.0626												CNS	pimozide	ACE2	0.0292958	5.01163	0.0888381	0.931282	0.980026	-5.80865
										Kidney	trapidil	ACE2	-0.0177915	4.17125	-0.0516981	0.960789	0.98821	-4.67873												CNS	amodiaquine	ACE2	0.032125	5.22859	0.0885682	0.932768	0.980026	-6.49022
										Kidney	rilmenidine	ACE2	0.00780934	4.43625	0.0478766	0.962754	0.98821	-5.71384												CNS	suramin	ACE2	-0.0207321	4.93025	-0.0840133	0.934816	0.980026	-4.84852
										Kidney	proguanil	ACE2	0.0148	4.00668	0.0484916	0.963297	0.98821	-5.47541												CNS	niclosamide	ACE2	0.0258999	4.87955	0.0800872	0.937657	0.980026	-6.2232
										Kidney	metrizamide	ACE2	-0.0088919	4.38168	-0.045504	0.965426	0.988264	-4.74615												CNS	piretanide	ACE2	-0.020475	5.17859	-0.0811687	0.937808	0.980026	-5.09483
										Kidney	prednisolone	ACE2	0.00635012	4.23739	0.0377192	0.971492	0.990466	-4.86111												CNS	prednisone	ACE2	0.0179626	5.42202	0.080805	0.938161	0.980026	-4.7264
										Kidney	pergolide	ACE2	-0.00451668	4.23196	-0.036797	0.972056	0.990466	-4.79416												CNS	diazoxide	ACE2	-0.0231249	5.46574	-0.0797829	0.939944	0.980026	-4.72833
										Kidney	rizatriptan	ACE2	-0.00404986	4.23219	-0.0327147	0.975187	0.990466	-4.78543												CNS	fenoterol	ACE2	-0.0173625	5.18014	-0.0688661	0.947181	0.980026	-4.71391
										Kidney	ranitidine	ACE2	-0.00571116	4.07474	-0.030899	0.9759	0.990466	-5.32927												CNS	disopyramide	ACE2	-0.0244437	5.25168	-0.067271	0.948571	0.980026	-4.76432
										Kidney	letrozole	ACE2	0.00607498	4.38916	0.0282372	0.978597	0.99109	-4.74642												CNS	trifluoperazine	ACE2	0.0176832	4.45607	0.0669804	0.949093	0.980026	-6.47896
										Kidney	cabergoline	ACE2	0.00365829	4.15259	0.0219985	0.982983	0.993418	-4.81281												CNS	amcinonide	ACE2	0.0215003	5.42379	0.0658697	0.949567	0.980026	-4.93133
										Kidney	loperamide	ACE2	-0.00393748	4.43037	-0.0189698	0.985239	0.993588	-6.58817												CNS	omeprazole	ACE2	0.0223168	5.47549	0.0656763	0.949841	0.980026	-4.68481
										Kidney	pheniramine	ACE2	-0.00352494	4.17838	-0.016245	0.987713	0.993977	-4.73154												CNS	phenformin	ACE2	-0.00962484	5.18401	-0.0596421	0.954329	0.982176	-4.7275
										Kidney	guaifenesin	ACE2	-0.00195837	4.38515	-0.0120839	0.990829	0.99501	-5.22185												CNS	tramadol	ACE2	0.0126126	5.41934	0.0574139	0.955958	0.982176	-4.72518
										Kidney	metaxalone	ACE2	0.00196675	4.00027	0.00566369	0.995701	0.996555	-4.66139												CNS	albendazole	ACE2	0.0164877	5.42128	0.0485824	0.962729	0.985453	-6.06079
										Kidney	rosuvastatin	ACE2	0.00124995	4.23484	0.00454224	0.996555	0.996555	-6.71023												CNS	flumazenil	ACE2	-0.0118189	5.258	-0.0480528	0.963195	0.985453	-4.69954
																														CNS	trifluridine	ACE2	0.0173501	5.31933	0.0438314	0.966436	0.986697	-4.83292
																														CNS	flutamide	ACE2	-0.00986242	5.18389	-0.0355167	0.972782	0.991098	-4.71251
																														CNS	risperidone	ACE2	-0.00838435	5.28309	-0.0282353	0.978008	0.991531	-4.95622
																														CNS	prednicarbate	ACE2	-0.00958723	5.40824	-0.0281357	0.978455	0.991531	-5.29138
																														CNS	clozapine	ACE2	0.00746247	5.29101	0.0265426	0.979324	0.991531	-5.07309
																														CNS	parachlorophenol	ACE2	0.0101167	5.55179	0.0245571	0.981351	0.991531	-4.67906
																														CNS	cilostazol	ACE2	0.00466269	5.41537	0.0129905	0.990036	0.998235	-4.69948
																														CNS	erythromycin	ACE2	-0.00192493	5.41207	-0.0087259	0.9933	0.998721	-4.71206
																														CNS	palbociclib	ACE2	-0.00166678	5.28008	-0.00615074	0.995329	0.998721	-4.65457
																														CNS	nizatidine	ACE2	0.000366648	5.39169	0.00197943	0.998468	0.998721	-4.73688
																														CNS	alitretinoin	ACE2	0.000441578	4.94155	0.00163831	0.998721	0.998721	-5.97382

## Sheet: F_by_tissue_ATC_GSEA
Table EV2F. Result of enrichment of ACE2-modulating genes in different WHO ATC drug classes using the GSEA method for clinically approved drugs in each tissue type
Lung										Kidney										Liver										CNS										GI
drug class	atc code	p value	adjusted p value	enrichment score	normalized enrichment score	number of more extreme cases	number of drugs	key drugs (leadingEdge)		drug class	atc code	p value	adjusted p value	enrichment score	normalized enrichment score	number of more extreme cases	number of drugs	key drugs (leadingEdge)		drug class	atc code	p value	adjusted p value	enrichment score	normalized enrichment score	number of more extreme cases	number of drugs	key drugs (leadingEdge)		drug class	atc code	p value	adjusted p value	enrichment score	normalized enrichment score	number of more extreme cases	number of drugs	key drugs (leadingEdge)		drug class	atc code	p value	adjusted p value	enrichment score	normalized enrichment score	number of more extreme cases	number of drugs	key drugs (leadingEdge)
UROLOGICALS	G04	0.00244798	0.141983	-0.729042	-1.90345	9	10	phenazopyridine|sildenafil|alprostadil|papaverine|finasteride|vardenafil		ANTIPRURITICS, INCL. ANTIHISTAMINES, ANESTHETICS, ETC.	D04	0.00601663	0.254052	0.794602	1.73903	33	7	mepyramine|doxepin|lidocaine		DIAGNOSTIC AGENTS	V04	0.0107216	0.306261	-0.964644	-1.46553	51	2	tolbutamide		ANTINEOPLASTIC AGENTS	L01	0.000189934	0.0119658	-0.532193	-1.92695	0	47	vinorelbine|anagrelide|belinostat|vincristine|panobinostat|crizotinib|sunitinib|midostaurin|floxuridine|sorafenib|vinblastine|vorinostat|pazopanib|irinotecan|mitotane		PERIPHERAL VASODILATORS	C04	0.0120334	0.541505	0.96243	1.49723	58	2	isoxsuprine|tolazoline
ANTHELMINTICS	P02	0.0127728	0.291072	0.7887	1.64229	71	6	mebendazole|praziquantel		ANESTHETICS	N01	0.00819523	0.254052	0.832107	1.64411	44	5	lidocaine|articaine|propofol		ANTI-PARKINSON DRUGS	N04	0.0137549	0.306261	-0.75832	-1.68953	66	7	bromocriptine|orphenadrine		ANTIMYCOTICS FOR SYSTEMIC USE	J02	0.0120724	0.380282	0.9584	1.45363	59	2	fluconazole|voriconazole		LIPID MODIFYING AGENTS	C10	0.0261018	0.587291	0.7842	1.61593	121	5	gemfibrozil|atorvastatin|ramipril|simvastatin
OTOLOGICALS	S02	0.0168529	0.291072	0.772258	1.60805	94	6	triamcinolone|hydrocortisone|dexamethasone|prednisolone		NASAL PREPARATIONS	R01	0.0685128	0.94142	-0.532392	-1.48001	286	13	oxymetazoline|flunisolide|levocabastine		GYNECOLOGICAL ANTIINFECTIVES AND ANTISEPTICS	G01	0.015313	0.306261	0.634107	1.6858	78	13	rosuvastatin|benzthiazide|bumetanide|sertaconazole|diazoxide|probenecid		THROAT PREPARATIONS	R02	0.0261569	0.428441	0.938144	1.42291	129	2	lidocaine|benzydamine		ANTI-PARKINSON DRUGS	N04	0.0887112	0.727115	-0.886308	-1.33911	454	2	metixene
VASOPROTECTIVES	C05	0.023349	0.291072	0.729432	1.58735	133	7	triamcinolone|hydrocortisone|dexamethasone|prednisolone		AGENTS ACTING ON THE RENIN-ANGIOTENSIN SYSTEM	C09	0.0873918	0.94142	0.497795	1.40045	514	17	telmisartan|felodipine|quinapril|moexipril|benazepril		CALCIUM CHANNEL BLOCKERS	C08	0.0554544	0.591153	-0.652853	-1.51663	273	8	felodipine|nitrendipine|cilnidipine|nimodipine|amlodipine		ANTIHYPERTENSIVES	C02	0.0272026	0.428441	0.597947	1.61126	133	13	pargyline|minoxidil|moxonidine|tadalafil|hydralazine|rescinnamine|pinacidil|rilmenidine|reserpine|clonidine		TOPICAL PRODUCTS FOR JOINT AND MUSCULAR PAIN	M02	0.102794	0.727115	0.863283	1.34299	503	2	ibuprofen|tolazoline
GYNECOLOGICAL ANTIINFECTIVES AND ANTISEPTICS	G01	0.0250924	0.291072	-0.524481	-1.61111	94	17	bumetanide|diclofenamide|sildenafil|econazole|metolazone|benzthiazide|butoconazole		ANTI-PARKINSON DRUGS	N04	0.0972447	0.94142	-0.596632	-1.42361	419	8	amantadine|orphenadrine|metixene		SEX HORMONES AND MODULATORS OF THE GENITAL SYSTEM	G03	0.0589724	0.591153	0.549199	1.48682	302	14	norgestimate|raloxifene|dydrogesterone|estradiol|testosterone|mifepristone|estrone|diethylstilbestrol		CALCIUM HOMEOSTASIS	H05	0.11369	0.94732	-0.862663	-1.32416	572	2	cinacalcet		GYNECOLOGICAL ANTIINFECTIVES AND ANTISEPTICS	G01	0.109001	0.727115	0.643574	1.41388	504	6	vemurafenib|torasemide|zonisamide
STOMATOLOGICAL PREPARATIONS	A01	0.0310469	0.292929	0.775722	1.52823	171	5	triamcinolone|hydrocortisone|dexamethasone|prednisolone		OTHER GYNECOLOGICALS	G02	0.109254	0.94142	-0.526499	-1.39134	463	11	dinoprostone|fenoterol		ANTIEPILEPTICS	N03	0.0591153	0.591153	-0.836526	-1.4361	285	3	primidone|felbamate		PERIPHERAL VASODILATORS	C04	0.150707	0.94732	-0.669017	-1.3379	745	5	phentolamine|pentoxifylline		ANTIBACTERIALS FOR SYSTEMIC USE	J01	0.13063	0.727115	-0.855295	-1.29226	669	2	tigecycline
CORTICOSTEROIDS, DERMATOLOGICAL PREPARATIONS	D07	0.0464927	0.292929	0.557284	1.50536	284	15	triamcinolone|hydrocortisone|alclometasone|halcinonide|dexamethasone|prednisolone|budesonide|amcinonide|desoximetasone|fluticasone		ANTI-ACNE PREPARATIONS	D10	0.132974	0.94142	0.638619	1.33478	739	6	meclocycline|resorcinol		NASAL PREPARATIONS	R01	0.0826609	0.708522	0.585532	1.43514	419	10	oxymetazoline|dexamethasone|mometasone|prednisolone|naphazoline|fluticasone		PSYCHOLEPTICS	N05	0.161683	0.94732	0.367788	1.2454	783	30	thioproperazine|primidone|fluphenazine|benperidol|loxapine|acepromazine		PSYCHOANALEPTICS	N06	0.143199	0.727115	-0.587593	-1.33503	778	8	citalopram|fluoxetine|imipramine|galantamine
MUSCLE RELAXANTS	M03	0.0481631	0.292929	-0.743804	-1.53815	214	5	thiocolchicoside|methocarbamol		CORTICOSTEROIDS FOR SYSTEMIC USE	H02	0.143514	0.94142	0.60679	1.328	810	7	rimexolone|triamcinolone|prednisone|prednisolone		ANTITHROMBOTIC AGENTS	B01	0.0990428	0.742821	0.660576	1.38479	506	6	ticlopidine|warfarin|dipyridamole|rivaroxaban		BETA BLOCKING AGENTS	C07	0.165922	0.94732	0.465024	1.28428	816	14	metoprolol|alprenolol|carteolol|carvedilol|practolol		ANTIEMETICS AND ANTINAUSEANTS	A04	0.180706	0.727115	0.810173	1.26037	885	2	tropisetron|ondansetron
PSYCHOLEPTICS	N05	0.0482077	0.292929	0.456076	1.45987	311	30	remoxipride|promazine|pimozide|sulpiride|quetiapine|risperidone|pipamperone|trifluoperazine|primidone|chlorprothixene		CALCIUM CHANNEL BLOCKERS	C08	0.172551	0.94142	0.501176	1.28561	996	12	nicardipine|felodipine|bepridil|nifedipine|cilnidipine|verapamil|diltiazem		ANTIGOUT PREPARATIONS	M04	0.115891	0.77261	0.863925	1.29564	597	2	probenecid|febuxostat		ANTIEMETICS AND ANTINAUSEANTS	A04	0.205352	0.94732	0.727646	1.24032	1035	3	tropisetron|scopolamine		OTHER GYNECOLOGICALS	G02	0.20368	0.727115	0.613949	1.2651	951	5	estradiol|ibuprofen
TOPICAL PRODUCTS FOR JOINT AND MUSCULAR PAIN	M02	0.0531401	0.292929	-0.639693	-1.54853	219	8	tolmetin|phenylbutazone|piroxicam|naproxen		ANTIMYCOTICS FOR SYSTEMIC USE	J02	0.172842	0.94142	0.820675	1.24347	904	2	itraconazole|fluconazole		MUSCLE RELAXANTS	M03	0.135329	0.793943	-0.72061	-1.34743	659	4	tubocurarine|orphenadrine		ANTIOBESITY PREPARATIONS, EXCL. DIET PRODUCTS	A08	0.22303	0.94732	-0.626285	-1.25245	1103	5	rimonabant|phentermine|naltrexone|bupropion		PSYCHOLEPTICS	N05	0.220726	0.727115	-0.506263	-1.23209	1228	10	haloperidol|trifluoperazine|thioridazine|pentobarbital|fluphenazine|promazine
OPHTHALMOLOGICAL AND OTOLOGICAL PREPARATIONS	S03	0.0555556	0.292929	0.783447	1.44068	302	4	hydrocortisone|dexamethasone|prednisolone		PSYCHOANALEPTICS	N06	0.192179	0.94142	0.365023	1.21087	1203	34	doxepin|dosulepin|protriptyline|maprotiline|isocarboxazid|modafinil|trimipramine|atomoxetine|citalopram|desipramine|duloxetine|tranylcypromine|fluoxetine		ANTINEOPLASTIC AGENTS	L01	0.156795	0.793943	-0.363723	-1.24098	772	34	daunorubicin|vinblastine|everolimus|fludarabine|dactinomycin|mitoxantrone|vorinostat|doxorubicin		ANESTHETICS	N01	0.241149	0.94732	0.653832	1.2185	1225	4	lidocaine|propofol|etomidate		THROAT PREPARATIONS	R02	0.224148	0.727115	0.790945	1.23045	1098	2	ibuprofen|hexylresorcinol
ANTIBACTERIALS FOR SYSTEMIC USE	J01	0.0898517	0.402578	0.56423	1.40401	532	11	cilastatin|ceforanide|fluconazole|cefotiam|flucloxacillin		PERIPHERAL VASODILATORS	C04	0.267385	0.94142	0.567449	1.18603	1487	6	pentoxifylline|tolazoline		ANTHELMINTICS	P02	0.158789	0.793943	-0.624061	-1.3264	775	6	ivermectin|mebendazole|praziquantel		ANTI-PARKINSON DRUGS	N04	0.244355	0.94732	0.498775	1.20056	1211	9	safinamide|amantadine|orphenadrine|ropinirole		DRUGS FOR FUNCTIONAL GASTROINTESTINAL DISORDERS	A03	0.238221	0.727115	0.78301	1.21811	1167	2	cisapride|hyoscyamine
COUGH AND COLD PREPARATIONS	R05	0.0904898	0.402578	-0.746478	-1.43656	411	4	bromhexine|ambroxol		ANTIHISTAMINES FOR SYSTEMIC USE	R06	0.27702	0.94142	0.432641	1.15908	1624	14	mepyramine|meclizine|ketotifen|carbinoxamine|doxylamine|triprolidine		OTHER NERVOUS SYSTEM DRUGS	N07	0.181482	0.83761	-0.580098	-1.29246	883	7	dextromethorphan|cinnarizine|varenicline		OTHER DERMATOLOGICAL PREPARATIONS	D11	0.271361	0.94732	0.560905	1.19021	1371	6	minoxidil|tacrolimus|diclofenac|brimonidine|finasteride		ANTIEPILEPTICS	N03	0.238843	0.727115	0.704531	1.23487	1155	3	zonisamide|ethotoin|phensuximide
NASAL PREPARATIONS	R01	0.097174	0.402578	0.538295	1.39954	587	13	triamcinolone|hydrocortisone|naphazoline|dexamethasone|prednisolone|budesonide|fluticasone		ANTIVIRALS FOR SYSTEMIC USE	J05	0.282711	0.94142	0.692217	1.16874	1505	3	maraviroc|saquinavir		STOMATOLOGICAL PREPARATIONS	A01	0.241292	0.87122	0.618277	1.22207	1232	5	dexamethasone|prednisolone|benzydamine|hydrocortisone		DIURETICS	C03	0.306653	0.94732	0.472937	1.13836	1520	9	eplerenone|bendroflumethiazide|bumetanide|triamterene|spironolactone		ANTIHISTAMINES FOR SYSTEMIC USE	R06	0.252291	0.727115	-0.787034	-1.18912	1293	2	alimemazine
OTHER GYNECOLOGICALS	G02	0.104258	0.403132	0.571034	1.38505	616	10	fenoterol|lisuride|ritodrine		OTOLOGICALS	S02	0.283503	0.94142	0.509187	1.16263	1611	8	lidocaine|nitrofural|triamcinolone|prednisolone		ANTIHYPERTENSIVES	C02	0.259398	0.87122	0.480949	1.17881	1317	10	pinacidil|diazoxide|minoxidil|rescinnamine		ANTIINFLAMMATORY AND ANTIRHEUMATIC PRODUCTS	M01	0.352663	0.94732	0.353116	1.07249	1714	20	oxaprozin|tolmetin|benzydamine|phenylbutazone		CARDIAC THERAPY	C01	0.281965	0.727115	0.624847	1.19543	1342	4	ibuprofen|ephedrine|tocainide
LIPID MODIFYING AGENTS	C10	0.113214	0.4104	0.504226	1.36204	693	15	fluvastatin|amlodipine|ezetimibe|simvastatin|atorvastatin|valsartan|fenofibrate|probucol|rosuvastatin|pravastatin|ciprofibrate		ANTIOBESITY PREPARATIONS, EXCL. DIET PRODUCTS	A08	0.31557	0.94142	-0.607933	-1.16336	1438	4	bupropion|naltrexone		ANTIHISTAMINES FOR SYSTEMIC USE	R06	0.310138	0.87122	0.422801	1.12404	1599	13	terfenadine|tripelennamine|brompheniramine|doxylamine|mepyramine		OTHER NERVOUS SYSTEM DRUGS	N07	0.355847	0.94732	0.451929	1.0878	1764	9	acamprosate|cinnarizine|betahistine|tetrabenazine|dextromethorphan		ANTISEPTICS AND DISINFECTANTS	D08	0.289415	0.727115	0.757919	1.17907	1418	2	nitrofural|clioquinol
AGENTS ACTING ON THE RENIN-ANGIOTENSIN SYSTEM	C09	0.136587	0.466003	0.500068	1.32726	833	14	aliskiren|amlodipine|telmisartan|felodipine|irbesartan|bisoprolol|valsartan|verapamil|nitrendipine|benazepril|losartan		IMMUNOSUPPRESSANTS	L04	0.318098	0.94142	-0.493232	-1.12445	1384	7	sirolimus|methotrexate|leflunomide|azathioprine		ANALGESICS	N02	0.317023	0.87122	-0.405904	-1.11024	1541	14	nefopam|nalbuphine|zolmitriptan		ANTI-ACNE PREPARATIONS	D10	0.356301	0.94732	0.494808	1.1015	1783	7	isotretinoin|tretinoin|adapalene|dexamethasone		MEDICATED DRESSINGS	D09	0.289415	0.727115	0.757919	1.17907	1418	2	nitrofural|clioquinol
ANTIMYCOTICS FOR SYSTEMIC USE	J02	0.149882	0.482952	0.835322	1.25817	758	2	fluconazole|itraconazole		STOMATOLOGICAL PREPARATIONS	A01	0.320576	0.94142	-0.517021	-1.12507	1423	6	hydrocortisone|chlortetracycline|benzydamine|dexamethasone|prednisolone|triamcinolone		DRUGS USED IN DIABETES	A10	0.319382	0.87122	-0.449389	-1.11753	1571	10	tolbutamide|glipizide|pioglitazone|tolazamide		ANTIBACTERIALS FOR SYSTEMIC USE	J01	0.36013	0.94732	0.398075	1.07268	1773	13	fluconazole|flucloxacillin|cefixime|moxifloxacin		BETA BLOCKING AGENTS	C07	0.295868	0.727115	0.676036	1.18493	1431	3	nifedipine|sotalol|oxprenolol
CARDIAC THERAPY	C01	0.180616	0.534198	-0.385185	-1.24703	668	20	mexiletine|alprostadil|trapidil|midodrine|digitoxin|fenoldopam		MUSCLE RELAXANTS	M03	0.368689	0.94142	-0.530067	-1.09181	1664	5	thiocolchicoside|orphenadrine|methocarbamol		OPHTHALMOLOGICAL AND OTOLOGICAL PREPARATIONS	S03	0.322229	0.87122	0.62455	1.14837	1653	4	dexamethasone|prednisolone|hydrocortisone		VASOPROTECTIVES	C05	0.380068	0.94732	0.483145	1.07554	1902	7	lidocaine|prednisolone		AGENTS ACTING ON THE RENIN-ANGIOTENSIN SYSTEM	C09	0.307004	0.727115	-0.631059	-1.16129	1612	4	verapamil|nitrendipine
ANTI-ACNE PREPARATIONS	D10	0.190412	0.534198	-0.626153	-1.29485	849	5	resorcinol|meclocycline|tretinoin		TOPICAL PRODUCTS FOR JOINT AND MUSCULAR PAIN	M02	0.373385	0.94142	0.440555	1.07182	2137	10	tolmetin|ketoprofen|nimesulide|tolazoline|phenylbutazone		CORTICOSTEROIDS FOR SYSTEMIC USE	H02	0.331901	0.87122	0.534454	1.12039	1698	6	dexamethasone|prednisolone|prednisone|hydrocortisone		TOPICAL PRODUCTS FOR JOINT AND MUSCULAR PAIN	M02	0.400081	0.94732	0.404521	1.04151	1983	11	tolmetin|benzydamine|phenylbutazone		IMMUNOSUPPRESSANTS	L04	0.336678	0.730059	-0.666667	-1.12746	1744	3	sirolimus|azathioprine|thalidomide
ANTIPROTOZOALS	P01	0.193961	0.534198	-0.522124	-1.26393	802	8	pyrimethamine|primaquine		ANTIGOUT PREPARATIONS	M04	0.3792	0.94142	0.649794	1.09712	2019	3	probenecid|febuxostat|sulfinpyrazone		ANTIPSORIATICS	D05	0.367507	0.87122	-0.657534	-1.12882	1777	3	calcitriol|trioxsalen|acitretin		CARDIAC THERAPY	C01	0.408886	0.94732	-0.335406	-1.03092	2088	23	digitoxin|ouabain|digoxin|alprostadil		ANTIPROTOZOALS	P01	0.345349	0.730059	0.498945	1.09614	1599	6	nitrofural|quinine|atovaquone|artesunate
ANTIPRURITICS, INCL. ANTIHISTAMINES, ANESTHETICS, ETC.	D04	0.202627	0.534198	-0.543999	-1.25785	863	7	tripelennamine|oxybuprocaine		ANTIINFLAMMATORY AND ANTIRHEUMATIC PRODUCTS	M01	0.39239	0.94142	0.366335	1.04783	2340	18	tolmetin|nabumetone|rofecoxib|ketoprofen|oxaprozin|nimesulide|etodolac|ketorolac|phenylbutazone		TOPICAL PRODUCTS FOR JOINT AND MUSCULAR PAIN	M02	0.375835	0.87122	-0.45728	-1.0623	1856	8	naproxen|phenylbutazone|diclofenac		ANTIHISTAMINES FOR SYSTEMIC USE	R06	0.410272	0.94732	0.381905	1.0291	2020	13	trimethobenzamide|meclizine|terfenadine|pheniramine|brompheniramine|ketotifen|tripelennamine		DIURETICS	C03	0.356918	0.730059	0.584593	1.11842	1699	4	torasemide|quinethazone|amiloride
IMMUNOSUPPRESSANTS	L04	0.217329	0.535267	0.626232	1.23373	1203	5	tacrolimus|thalidomide|pirfenidone|sirolimus		OPHTHALMOLOGICALS	S01	0.393939	0.94142	-0.281498	-1.03577	1468	38	tropicamide|verteporfin|sirolimus|oxymetazoline		PERIPHERAL VASODILATORS	C04	0.37593	0.87122	0.556629	1.10022	1920	5	phenoxybenzamine|niacin|phentolamine|pentoxifylline		OTOLOGICALS	S02	0.423655	0.94732	0.491675	1.04331	2141	6	lidocaine|prednisolone		SEX HORMONES AND MODULATORS OF THE GENITAL SYSTEM	G03	0.375465	0.734606	0.443051	1.06508	1713	8	estradiol|raloxifene|progesterone
DIURETICS	C03	0.22149	0.535267	-0.486126	-1.22539	906	9	bumetanide|metolazone|triamterene|piretanide|spironolactone		GYNECOLOGICAL ANTIINFECTIVES AND ANTISEPTICS	G01	0.395515	0.94142	0.349729	1.04803	2380	22	vemurafenib|probenecid|chlorthalidone|benzthiazide|diclofenamide|quinethazone|sertaconazole|bendroflumethiazide|butoconazole		DRUGS FOR OBSTRUCTIVE AIRWAY DISEASES	R03	0.383192	0.87122	0.433751	1.06313	1946	10	ambroxol|salmeterol|mometasone|pentoxifylline|fluticasone		ANTIGOUT PREPARATIONS	M04	0.425352	0.94732	0.701031	1.06327	2113	2	probenecid|febuxostat		ANTIOBESITY PREPARATIONS, EXCL. DIET PRODUCTS	A08	0.401387	0.736046	0.705882	1.09812	1967	2	ephedrine|naltrexone
ANTIEPILEPTICS	N03	0.236707	0.54916	0.661918	1.2172	1290	4	lamotrigine|primidone|carbamazepine		VASOPROTECTIVES	C05	0.402568	0.94142	0.461457	1.05365	2288	8	lidocaine|diltiazem		DIURETICS	C03	0.411604	0.87122	0.503195	1.05487	2106	6	bumetanide|eplerenone		DRUGS FOR FUNCTIONAL GASTROINTESTINAL DISORDERS	A03	0.433046	0.94732	0.441439	1.02405	2156	8	papaverine|metoclopramide|mebeverine|alverine|domperidone		OTOLOGICALS	S02	0.410036	0.736046	0.554887	1.06159	1952	4	nitrofural|triamcinolone|clioquinol|dexamethasone
ANTIHYPERTENSIVES	C02	0.248058	0.552053	0.458739	1.1927	1500	13	pinacidil|diazoxide|clonidine|reserpine|tadalafil|pargyline|prazosin|rilmenidine		COUGH AND COLD PREPARATIONS	R05	0.413419	0.94142	-0.508341	-1.04706	1866	5	bromhexine|dextromethorphan		ANTIINFLAMMATORY AND ANTIRHEUMATIC PRODUCTS	M01	0.411801	0.87122	-0.378517	-1.03534	2002	14	meloxicam|naproxen|etodolac|phenylbutazone|diclofenac		OTHER GYNECOLOGICALS	G02	0.436274	0.94732	-0.413419	-1.01559	2200	10	ritodrine|naproxen|bromocriptine		CALCIUM CHANNEL BLOCKERS	C08	0.432623	0.736046	-0.473476	-1.03233	2333	7	verapamil|nitrendipine|nimodipine|perhexiline
ANTIVIRALS FOR SYSTEMIC USE	J05	0.264269	0.552053	0.700474	1.18324	1388	3	famciclovir|maraviroc		UROLOGICALS	G04	0.44066	0.94142	0.405277	1.01199	2535	11	flavoxate|alprostadil|alfuzosin|finasteride|vardenafil|tadalafil|yohimbine|solifenacin|sildenafil		ANESTHETICS	N01	0.415813	0.87122	0.640009	1.08074	2150	3	propofol|etomidate		ANTIEPILEPTICS	N03	0.451128	0.94732	0.51619	1.02868	2279	5	primidone|carbamazepine|lamotrigine|zonisamide		DRUGS FOR OBSTRUCTIVE AIRWAY DISEASES	R03	0.451446	0.736046	0.6	1.05166	2184	3	ephedrine|budesonide|triamcinolone
ANTIINFLAMMATORY AND ANTIRHEUMATIC PRODUCTS	M01	0.266508	0.552053	-0.374183	-1.14942	1008	17	tolmetin|phenylbutazone|piroxicam|naproxen|celecoxib		OPHTHALMOLOGICAL AND OTOLOGICAL PREPARATIONS	S03	0.462281	0.94142	-0.527542	-1.00952	2107	4	hydrocortisone|betamethasone|dexamethasone|prednisolone		ANTIFUNGALS FOR DERMATOLOGICAL USE	D01	0.434051	0.87122	0.529544	1.04668	2217	5	sertaconazole|fluconazole|sulconazole		SEX HORMONES AND MODULATORS OF THE GENITAL SYSTEM	G03	0.470472	0.94732	-0.353218	-0.989413	2389	16	danazol|raloxifene|estrone|estriol|mifepristone|progesterone|dienestrol		UROLOGICALS	G04	0.457984	0.736046	-0.691146	-1.04425	2348	2	solifenacin
PERIPHERAL VASODILATORS	C04	0.276173	0.552347	0.597112	1.17636	1529	5	nicergoline|phenoxybenzamine		DRUGS FOR FUNCTIONAL GASTROINTESTINAL DISORDERS	A03	0.463595	0.94142	0.440214	1.00514	2635	8	metoclopramide|methantheline|cisapride|mebeverine|alverine		ANTIOBESITY PREPARATIONS, EXCL. DIET PRODUCTS	A08	0.453702	0.87122	0.622666	1.05145	2346	3	phentermine|naltrexone		COUGH AND COLD PREPARATIONS	R05	0.508065	0.94732	0.531262	0.990076	2582	4	ambroxol|dextromethorphan|benzonatate		ENDOCRINE THERAPY	L02	0.497219	0.744151	0.47125	0.971059	2323	5	letrozole|toremifene
ANTIDIARRHEALS, INTESTINAL ANTIINFLAMMATORY/ANTIINFECTIVE AGENTS	A07	0.305836	0.591284	0.554696	1.15503	1723	6	hydrocortisone|prednisolone|budesonide		BETA BLOCKING AGENTS	C07	0.486546	0.94142	0.352904	0.977418	2856	16	labetalol|felodipine|nifedipine|pindolol|practolol|timolol		OTOLOGICALS	S02	0.459465	0.87122	0.485653	1.01809	2351	6	dexamethasone|prednisolone|hydrocortisone		STOMATOLOGICAL PREPARATIONS	A01	0.512465	0.94732	0.487789	0.972084	2589	5	prednisolone|benzydamine		ANTIBIOTICS AND CHEMOTHERAPEUTICS FOR DERMATOLOGICAL USE	D06	0.504972	0.744151	-0.669118	-1.01096	2589	2	imiquimod|chlortetracycline
CALCIUM CHANNEL BLOCKERS	C08	0.32468	0.607465	0.451284	1.12296	1925	11	amlodipine|perhexiline|felodipine|cilnidipine|verapamil|nitrendipine|nicardipine|bepridil|diltiazem		ANTIEMETICS AND ANTINAUSEANTS	A04	0.505344	0.94142	-0.572976	-0.998772	2363	3	scopolamine|ondansetron		OTHER DERMATOLOGICAL PREPARATIONS	D11	0.465716	0.87122	0.483182	1.01291	2383	6	tacrolimus|minoxidil		ANTIPROTOZOALS	P01	0.540713	0.94732	-0.408814	-0.938244	2715	8	hydroxychloroquine|proguanil|diloxanide		ANTIHYPERTENSIVES	C02	0.512637	0.744151	-0.592627	-1.00225	2656	3	minoxidil|rilmenidine
CORTICOSTEROIDS FOR SYSTEMIC USE	H02	0.342917	0.621537	0.512216	1.11466	1967	7	triamcinolone|hydrocortisone|dexamethasone|prednisolone		DRUGS FOR OBSTRUCTIVE AIRWAY DISEASES	R03	0.524824	0.94142	-0.327646	-0.949351	2166	15	formoterol|flunisolide|fenoterol		VITAMINS	A11	0.489897	0.87122	-0.680328	-1.03359	2375	2	calcitriol|biotin		CALCIUM CHANNEL BLOCKERS	C08	0.577403	0.94732	-0.368112	-0.904293	2912	10	amlodipine|cilnidipine		ANTIDIARRHEALS, INTESTINAL ANTIINFLAMMATORY/ANTIINFECTIVE AGENTS	A07	0.57373	0.783225	0.621517	0.966878	2812	2	budesonide|loperamide
DRUGS FOR CONSTIPATION	A06	0.387367	0.661962	0.646666	1.09235	2035	3	phenolphthalein|bisacodyl|naloxone		ANTIFUNGALS FOR DERMATOLOGICAL USE	D01	0.528565	0.94142	-0.456992	-0.941294	2386	5	econazole|naftifine		CORTICOSTEROIDS, DERMATOLOGICAL PREPARATIONS	D07	0.508104	0.87122	0.37027	0.960342	2601	12	diflorasone|dexamethasone|mometasone|prednisolone|clobetasol|fluticasone		CORTICOSTEROIDS FOR SYSTEMIC USE	H02	0.637382	0.94732	-0.388563	-0.861067	3184	7	triamcinolone|hydrocortisone|betamethasone|rimexolone		ANTI-ACNE PREPARATIONS	D10	0.582765	0.783225	-0.63106	-0.953462	2988	2	fluorometholone
ANTI-PARKINSON DRUGS	N04	0.388047	0.661962	0.491752	1.07012	2226	7	pergolide|biperiden|ropinirole|orphenadrine		ANTHELMINTICS	P02	0.529716	0.94142	-0.430468	-0.936721	2352	6	niclosamide		ALL OTHER THERAPEUTIC PRODUCTS	V03	0.51344	0.87122	0.437468	0.965525	2635	7	diazoxide|flumazenil|dexrazoxane|prednisolone|phentolamine		DIAGNOSTIC AGENTS	V04	0.656944	0.94732	-0.585567	-0.898829	3310	2	caffeine|tolbutamide		OTHER NERVOUS SYSTEM DRUGS	N07	0.609917	0.783225	0.505252	0.885586	2951	3	nicotine|naltrexone
VITAMINS	A11	0.426343	0.706511	0.701082	1.05598	2158	2	riboflavin|biotin		ALL OTHER THERAPEUTIC PRODUCTS	V03	0.540072	0.94142	-0.426932	-0.929028	2398	6	phentolamine|physostigmine		OTHER GYNECOLOGICALS	G02	0.535003	0.87122	-0.418396	-0.932185	2605	7	bromocriptine		PSYCHOANALEPTICS	N06	0.673561	0.94732	-0.271613	-0.866758	3451	27	nortriptyline|duloxetine|escitalopram|sertraline|nefazodone|isocarboxazid|fluvoxamine|doxepin|clomipramine|desipramine|mirtazapine		VASOPROTECTIVES	C05	0.629558	0.783225	-0.539198	-0.911886	3262	3	fluorometholone
OPHTHALMOLOGICALS	S01	0.479322	0.756057	0.300333	0.986884	3140	34	famciclovir|triamcinolone|hydrocortisone|riboflavin|naphazoline|alclometasone|dexamethasone|clonidine|prednisolone|betaxolol|cyclopentolate		ANTIDIARRHEALS, INTESTINAL ANTIINFLAMMATORY/ANTIINFECTIVE AGENTS	A07	0.546631	0.94142	0.452725	0.946245	3041	6	budesonide|prednisone|prednisolone|loperamide|betamethasone|hydrocortisone		VASOPROTECTIVES	C05	0.536034	0.87122	0.42869	0.94615	2751	7	dexamethasone|prednisolone|diltiazem|hydrocortisone		ANTITHROMBOTIC AGENTS	B01	0.675166	0.94732	0.361757	0.8392	3362	8	rivaroxaban|iloprost		ANALGESICS	N02	0.64278	0.783225	0.386685	0.849516	2977	6	ibuprofen|dihydroergotamine|naltrexone
BETA BLOCKING AGENTS	C07	0.482312	0.756057	0.372917	0.989779	2944	14	amlodipine|betaxolol|carvedilol|felodipine|alprenolol|timolol|bisoprolol|nadolol		ANTIEPILEPTICS	N03	0.570051	0.943317	-0.397638	-0.906515	2481	7	carbamazepine|primidone|phensuximide		IMMUNOSUPPRESSANTS	L04	0.537253	0.87122	-0.466214	-0.938098	2631	5	leflunomide|everolimus		ANTIFUNGALS FOR DERMATOLOGICAL USE	D01	0.67867	0.94732	0.417584	0.832178	3429	5	fluconazole|sertaconazole|naftifine		ANTIPSORIATICS	D05	0.643985	0.783225	-0.602941	-0.910978	3302	2	calcipotriol|methoxsalen
DRUGS FOR OBSTRUCTIVE AIRWAY DISEASES	R03	0.502784	0.76085	0.366495	0.972733	3069	14	triamcinolone|fenoterol|budesonide|formoterol|fluticasone		ANTINEOPLASTIC AGENTS	L01	0.583685	0.943317	0.289742	0.92012	3598	28	panobinostat|vemurafenib|clofarabine|altretamine		BETA BLOCKING AGENTS	C07	0.589843	0.931331	0.339888	0.903606	3042	13	nadolol|carteolol|practolol|timolol		ANTIMYCOBACTERIALS	J04	0.68254	0.94732	-0.568312	-0.872343	3439	2	rifabutin		NASAL PREPARATIONS	R01	0.69578	0.82395	0.423464	0.810155	3313	4	ephedrine|budesonide|triamcinolone
ANTIOBESITY PREPARATIONS, EXCL. DIET PRODUCTS	A08	0.511606	0.76085	0.592299	1.00051	2688	3	naltrexone|phentermine		CORTICOSTEROIDS, DERMATOLOGICAL PREPARATIONS	D07	0.628571	0.943317	-0.298006	-0.878173	2595	16	diflorasone|halcinonide|fluorometholone|amcinonide|mometasone|desoximetasone|hydrocortisone|fluticasone		OPHTHALMOLOGICALS	S01	0.650917	0.948532	0.266099	0.881601	3264	30	oxymetazoline|ketorolac|carteolol|erythromycin|medrysone|timolol|dexamethasone|moxifloxacin|prednisolone|naphazoline|famciclovir|cyclopentolate		CORTICOSTEROIDS, DERMATOLOGICAL PREPARATIONS	D07	0.698458	0.94732	0.296497	0.834522	3441	15	prednisolone|mometasone|desoximetasone|halcinonide		ANTINEOPLASTIC AGENTS	L01	0.778283	0.889893	0.2736	0.78255	3425	14	vemurafenib|neratinib|ixazomib|rucaparib|panobinostat
ANALGESICS	N02	0.530656	0.769451	0.367291	0.954941	3210	13	lisuride|naltrexone|clonidine|tramadol		THROAT PREPARATIONS	R02	0.644024	0.943317	0.474462	0.876429	3507	4	lidocaine|benzydamine		COUGH AND COLD PREPARATIONS	R05	0.663299	0.948532	-0.594416	-0.903067	3216	2	dextromethorphan		ANTIDIARRHEALS, INTESTINAL ANTIINFLAMMATORY/ANTIINFECTIVE AGENTS	A07	0.712619	0.94732	0.380102	0.806558	3602	6	prednisolone		CORTICOSTEROIDS, DERMATOLOGICAL PREPARATIONS	D07	0.791016	0.889893	-0.401435	-0.73873	4155	4	fluorometholone
DRUGS USED IN DIABETES	A10	0.55209	0.781006	0.374089	0.930871	3274	11	tolazamide|pioglitazone|nateglinide|tolbutamide|simvastatin		ANTIBACTERIALS FOR SYSTEMIC USE	J01	0.663998	0.943317	-0.317803	-0.839834	2819	11	tigecycline|flucloxacillin|ceforanide		DRUGS FOR FUNCTIONAL GASTROINTESTINAL DISORDERS	A03	0.716896	0.948532	-0.358206	-0.798081	3491	7	alverine|methantheline		DRUGS FOR OBSTRUCTIVE AIRWAY DISEASES	R03	0.713677	0.94732	0.292112	0.82218	3516	15	mometasone|salmeterol|ambroxol|flunisolide|formoterol		STOMATOLOGICAL PREPARATIONS	A01	0.84044	0.892778	-0.414815	-0.701531	4355	3	chlortetracycline|dexamethasone|triamcinolone
ANESTHETICS	N01	0.5664	0.782172	0.566986	0.95775	2976	3	etomidate|propofol|lidocaine		CARDIAC THERAPY	C01	0.665182	0.943317	0.285837	0.866975	4032	23	tocainide|lidocaine|alprostadil|fenoldopam|molsidomine		LIPID MODIFYING AGENTS	C10	0.722896	0.948532	0.289477	0.815429	3753	16	rosuvastatin|clofibrate|niacin|simvastatin|lovastatin|valsartan|fluvastatin		ANTHELMINTICS	P02	0.723636	0.94732	-0.396266	-0.792453	3581	5	diethylcarbamazine|praziquantel|albendazole|niclosamide|mebendazole		OPHTHALMOLOGICALS	S01	0.84357	0.892778	-0.289864	-0.705439	4696	10	tropicamide|fluorometholone|sirolimus
OTHER NERVOUS SYSTEM DRUGS	N07	0.582757	0.786044	0.439946	0.916088	3284	6	naltrexone|riluzole		DIURETICS	C03	0.668324	0.943317	-0.310281	-0.840767	2822	12	bumetanide|eplerenone|piretanide|triamterene|amiloride|metolazone		ENDOCRINE THERAPY	L02	0.724702	0.948532	-0.330199	-0.796874	3587	9	fulvestrant		NASAL PREPARATIONS	R01	0.733144	0.94732	0.291698	0.805594	3609	14	prednisolone|mometasone|levocabastine|flunisolide|pseudoephedrine|naphazoline		ANTIINFLAMMATORY AND ANTIRHEUMATIC PRODUCTS	M01	0.853099	0.892778	0.387928	0.679945	4128	3	ibuprofen|nabumetone
DIAGNOSTIC AGENTS	V04	0.644155	0.838337	0.608592	0.91667	3261	2	tolbutamide|caffeine		ANALGESICS	N02	0.669451	0.943317	0.316307	0.847412	3926	14	tramadol|lisuride|nefopam|dihydroergotamine		ANTIMYCOTICS FOR SYSTEMIC USE	J02	0.731589	0.948532	0.568306	0.852294	3774	2	fluconazole|voriconazole		LIPID MODIFYING AGENTS	C10	0.743701	0.94732	-0.285831	-0.800653	3777	16	amlodipine|fenofibrate|gemfibrozil		DRUGS USED IN DIABETES	A10	0.885537	0.905663	0.37037	0.64917	4285	3	simvastatin|repaglinide|tolazamide
PSYCHOANALEPTICS	N06	0.650434	0.838337	-0.252111	-0.879673	2323	27	amitriptyline|escitalopram|trazodone|reboxetine|amoxapine|isocarboxazid|modafinil|bupropion		ANTIPSORIATICS	D05	0.700658	0.955157	-0.418138	-0.800158	3194	4	methoxsalen|calcitriol|calcipotriol		PSYCHOANALEPTICS	N06	0.758341	0.948532	0.27724	0.796418	3931	17	duloxetine|amitriptyline|dosulepin|venlafaxine|escitalopram		OPHTHALMOLOGICAL AND OTOLOGICAL PREPARATIONS	S03	0.759441	0.94732	0.412492	0.768732	3860	4	prednisolone|dexamethasone		CORTICOSTEROIDS FOR SYSTEMIC USE	H02	1	1	0	0	5128	2
ANTITHROMBOTIC AGENTS	B01	0.709665	0.887161	0.498965	0.84285	3729	3	cilostazol|dipyridamole		OTHER NERVOUS SYSTEM DRUGS	N07	0.724705	0.955157	-0.331729	-0.791529	3129	8	naltrexone|cinnarizine|riluzole|dextromethorphan		ANTIMYCOBACTERIALS	J04	0.778488	0.948532	0.54154	0.812153	4016	2	rifampicin|rifabutin		DRUGS FOR CONSTIPATION	A06	0.769231	0.94732	-0.43506	-0.746151	3819	3	bisacodyl
OTHER DERMATOLOGICAL PREPARATIONS	D11	0.726065	0.887161	-0.360598	-0.792747	3169	6	finasteride|minoxidil|brimonidine|ivermectin		DIAGNOSTIC AGENTS	V04	0.752581	0.955157	0.47108	0.795375	4008	3	metyrapone|tolbutamide|caffeine		ANTIEMETICS AND ANTINAUSEANTS	A04	0.835271	0.948532	0.503919	0.755732	4309	2	aprepitant|scopolamine		VITAMINS	A11	0.772764	0.94732	-0.393375	-0.736247	3801	4	calcitriol|biotin|riboflavin|nicotinamide
THROAT PREPARATIONS	R02	0.734202	0.887161	0.565632	0.851964	3717	2	benzydamine|lidocaine		LIPID MODIFYING AGENTS	C10	0.760476	0.955157	0.275707	0.78861	4536	18	atorvastatin|ciprofibrate|fluvastatin|lovastatin		THROAT PREPARATIONS	R02	0.849691	0.948532	-0.453552	-0.689058	4120	2	lidocaine|benzydamine		IMMUNOSUPPRESSANTS	L04	0.773243	0.94732	-0.32806	-0.752913	3883	8	sirolimus|lenalidomide
ALL OTHER THERAPEUTIC PRODUCTS	V03	0.780577	0.909269	-0.340246	-0.748003	3407	6	physostigmine|phentolamine		DRUGS USED IN DIABETES	A10	0.772964	0.955157	-0.282023	-0.764195	3264	12	nateglinide|glimepiride|gliquidone|glipizide		CARDIAC THERAPY	C01	0.851134	0.948532	-0.246587	-0.728523	4127	19	dobutamine|dopamine		AGENTS ACTING ON THE RENIN-ANGIOTENSIN SYSTEM	C09	0.77502	0.94732	-0.287873	-0.759511	3933	13	amlodipine
ANTINEOPLASTIC AGENTS	L01	0.783853	0.909269	-0.225191	-0.807315	2766	30	dactinomycin|temsirolimus|mitotane|tretinoin|temozolomide|irinotecan|amsacrine|chlorambucil|celecoxib|midostaurin|procarbazine		ANTITHROMBOTIC AGENTS	B01	0.778594	0.955157	0.409205	0.755886	4240	4	dipyridamole|ticlopidine		DRUGS FOR ACID RELATED DISORDERS	A02	0.858566	0.948532	0.325851	0.683093	4394	6	pantoprazole|nizatidine		MUSCLE RELAXANTS	M03	0.784762	0.94732	-0.34925	-0.736561	3882	6	thiocolchicoside|dantrolene|tubocurarine
ANTIFUNGALS FOR DERMATOLOGICAL USE	D01	0.817329	0.926184	0.368204	0.725391	4527	5	fluconazole|sulconazole		ANTIHYPERTENSIVES	C02	0.797007	0.955157	0.287556	0.754167	4632	13	rescinnamine|pinacidil|guanfacine|tadalafil|diazoxide|hydralazine|clonidine		ANTIPROTOZOALS	P01	0.88728	0.948532	0.326105	0.64457	4533	5	pentamidine|chloroquine|proguanil		ANTIPRURITICS, INCL. ANTIHISTAMINES, ANESTHETICS, ETC.	D04	0.798282	0.94732	0.334358	0.744323	3996	7	lidocaine|pheniramine|tripelennamine
ANTIGOUT PREPARATIONS	M04	0.830372	0.926184	-0.458234	-0.707493	4111	2	probenecid|febuxostat		DRUGS FOR CONSTIPATION	A06	0.813967	0.955157	0.436766	0.737439	4335	3	bisacodyl|naloxone		AGENTS ACTING ON THE RENIN-ANGIOTENSIN SYSTEM	C09	0.890095	0.948532	0.254855	0.677544	4591	13	aliskiren|losartan|valsartan|benazepril		PITUITARY AND HYPOTHALAMIC HORMONES AND ANALOGUES	H01	0.805231	0.94732	0.518437	0.786325	4001	2	somatostatin|carbetocin
DRUGS FOR FUNCTIONAL GASTROINTESTINAL DISORDERS	A03	0.865745	0.942451	0.297461	0.676687	5074	8	mebeverine|metoclopramide|methantheline		DRUGS FOR ACID RELATED DISORDERS	A02	0.827134	0.955157	0.341204	0.713154	4602	6	pirenzepine		ANTI-ACNE PREPARATIONS	D10	0.896464	0.948532	0.307036	0.643651	4588	6	erythromycin|dexamethasone		ANTISEPTICS AND DISINFECTANTS	D08	0.816865	0.94732	-0.471518	-0.723767	4116	2	triclosan
SEX HORMONES AND MODULATORS OF THE GENITAL SYSTEM	G03	0.877455	0.942451	-0.22963	-0.692615	3350	16	dienestrol|diethylstilbestrol|dydrogesterone|progesterone|danazol|mifepristone|norgestimate|estradiol|norethisterone|testosterone|raloxifene|levonorgestrel|norgestrel|estrone|estriol|clomifene		PSYCHOLEPTICS	N05	0.831911	0.955157	0.231737	0.763497	5166	33	clozapine|sulpiride|thioridazine|perphenazine|quetiapine|pimozide|fluphenazine|pipamperone|promazine|diazepam|chlorprothixene|prochlorperazine		ANTIPRURITICS, INCL. ANTIHISTAMINES, ANESTHETICS, ETC.	D04	0.897935	0.948532	0.289546	0.639049	4609	7	tripelennamine|mepyramine		DRUGS FOR ACID RELATED DISORDERS	A02	0.837228	0.94732	0.317488	0.706768	4191	7	pirenzepine|pantoprazole|ranitidine|cimetidine|omeprazole
DRUGS FOR ACID RELATED DISORDERS	A02	0.918929	0.943563	0.296386	0.617155	5179	6	pantoprazole|cimetidine|omeprazole|nizatidine		VITAMINS	A11	0.871313	0.976362	-0.369979	-0.644921	4075	3	calcitriol|biotin|riboflavin		PSYCHOLEPTICS	N05	0.901609	0.948532	-0.229364	-0.685643	4370	20	primidone|pipamperone|mesoridazine|sulpiride		ANALGESICS	N02	0.838068	0.94732	0.259364	0.730006	4129	15	methysergide|diflunisal|lisuride|flupirtine|naloxone|pizotifen|clonidine
ANTIEMETICS AND ANTINAUSEANTS	A04	0.924368	0.943563	0.426638	0.642609	4680	2	scopolamine|tropisetron		ANTIBIOTICS AND CHEMOTHERAPEUTICS FOR DERMATOLOGICAL USE	D06	0.886563	0.976362	-0.419831	-0.646643	4235	2	chlortetracycline|imiquimod		ANTIVIRALS FOR SYSTEMIC USE	J05	0.933855	0.948532	0.296523	0.586099	4771	5	saquinavir|lopinavir|famciclovir		ALL OTHER THERAPEUTIC PRODUCTS	V03	0.851009	0.94732	0.311171	0.692706	4260	7	prednisolone|naloxone|physostigmine
ENDOCRINE THERAPY	L02	0.927295	0.943563	-0.237677	-0.620549	3787	10	bicalutamide|fulvestrant|aminoglutethimide|diethylstilbestrol		ENDOCRINE THERAPY	L02	0.93101	0.976362	-0.233224	-0.616323	3953	11	toremifene|bicalutamide|exemestane|diethylstilbestrol		ANTIBACTERIALS FOR SYSTEMIC USE	J01	0.940864	0.948532	-0.277655	-0.590138	4597	6	cefotiam		ANTIVIRALS FOR SYSTEMIC USE	J05	0.862737	0.94732	0.318724	0.676317	4361	6	saquinavir|entecavir
ANTIHISTAMINES FOR SYSTEMIC USE	R06	0.969628	0.969628	-0.196368	-0.557037	3830	13	tripelennamine|ketotifen		ANTIPROTOZOALS	P01	0.967333	0.976362	0.222384	0.5553	5566	11	chloroquine|diloxanide		UROLOGICALS	G04	0.941566	0.948532	0.268521	0.592646	4833	7	flavoxate|yohimbine|finasteride		GYNECOLOGICAL ANTIINFECTIVES AND ANTISEPTICS	G01	0.872136	0.94732	-0.243852	-0.706579	4453	18	econazole|butoconazole|sildenafil|chlorthalidone
										SEX HORMONES AND MODULATORS OF THE GENITAL SYSTEM	G03	0.973604	0.976362	0.199956	0.553807	5716	16	norgestimate|norethisterone|raloxifene|levonorgestrel|estriol|dydrogesterone|progesterone|mifepristone		DRUGS FOR CONSTIPATION	A06	0.946052	0.948532	-0.320548	-0.550299	4576	3	naloxone|phenolphthalein|bisacodyl		DRUGS USED IN DIABETES	A10	0.917093	0.967068	-0.234321	-0.631029	4656	14	sitagliptin|tolazamide|glimepiride|simvastatin|rosuvastatin
										ANTISEPTICS AND DISINFECTANTS	D08	0.974776	0.976362	-0.287186	-0.500603	4559	3	clioquinol		ANTIDIARRHEALS, INTESTINAL ANTIINFLAMMATORY/ANTIINFECTIVE AGENTS	A07	0.948532	0.948532	0.286501	0.566291	4846	5	prednisolone|prednisone|hydrocortisone		UROLOGICALS	G04	0.927453	0.967068	-0.248166	-0.609637	4678	10	alprostadil|sildenafil
										MEDICATED DRESSINGS	D09	0.974776	0.976362	-0.287186	-0.500603	4559	3	clioquinol												ANTIPSORIATICS	D05	0.936367	0.967068	-0.328512	-0.563416	4649	3	calcitriol|trioxsalen|acitretin
										OTHER DERMATOLOGICAL PREPARATIONS	D11	0.976362	0.976362	-0.241227	-0.524923	4336	6	ivermectin|brimonidine|diclofenac												OPHTHALMOLOGICALS	S01	0.964872	0.980435	-0.182686	-0.634918	5053	38	sirolimus|triamcinolone|oxymetazoline|brinzolamide|hydrocortisone|oxyphenbutazone|benzylpenicillin|betamethasone|diclofenamide
																														ENDOCRINE THERAPY	L02	0.984143	0.984143	-0.203164	-0.499088	4964	10	toremifene|formestane

## Sheet: G_DE_48h
Table EV2G. Result of ACE2 differential expression analysis for clinically approved drugs with 48 hours treatment
drug	gene	logFC	average expression	t value	p value	adjusted p value	B
imatinib	ACE2	-0.445227	4.25224	-4.45724	7.95063e-05	0.00111309	1.16387
vemurafenib	ACE2	0.256473	4.74626	2.76695	0.00883936	0.0565476	-3.41547
fluphenazine	ACE2	0.239363	3.88931	2.87322	0.0121174	0.0565476	-2.87934
afatinib	ACE2	0.218369	4.98864	2.5051	0.0169859	0.0594506	-3.76561
vorinostat	ACE2	0.168103	3.85368	2.02377	0.0702597	0.196727	-5.36051
thioridazine	ACE2	0.229525	3.88439	1.74618	0.102654	0.239526	-4.84627
crizotinib	ACE2	-0.109452	4.93877	-1.23471	0.224817	0.434389	-5.96602
estradiol	ACE2	-0.119504	3.70987	-1.20671	0.248222	0.434389	-5.77537
trifluoperazine	ACE2	0.102277	3.82076	1.10506	0.287668	0.447484	-5.80213
sirolimus	ACE2	0.057323	3.79829	0.767278	0.45548	0.586345	-6.35404
ponatinib	ACE2	0.124712	4.46571	0.758454	0.4607	0.586345	-6.11246
fulvestrant	ACE2	0.0564833	3.79787	0.673003	0.519459	0.606036	-6.24144
tretinoin	ACE2	0.0458722	3.79256	0.447985	0.662726	0.703337	-6.27655
erlotinib	ACE2	0.0295449	5.00607	0.383823	0.703337	0.703337	-7.11913
