# Supplementary material for: In vitro and in vivo identification of clinically approved drugs that modify ACE2 expression
Source: Mol Syst Biol. 2020 Jul 29;16(7):e9628. doi: 10.15252/msb.20209628 (PMC7390914; doi:10.15252/msb.20209628)
Supplement: Supplementary file 5 — Table EV3 [file MSB-16-e9628-s005.xlsx]

## Sheet: A_DE_lung
Table EV3B. drug-induced ACE2 differential expression results from collected GEO datasets of lung
drug	comment	geo	log.fc	ave.expr	pval	padj
erlotinib	non-cancer, human bronchial epithelial cells, quiescence	GSE100014	1.04053	3.14962	1.59419e-06	2.94925e-05
dexamethasone	non-cancer, mice lung	GSE51213	0.967637	6.93483	0.00011819	0.00174921
bleomycin	non-cancer, rat lung	GSE48455	-0.169712	1.04367	0.000244519	0.00301574
dexamethasone	non-cancer, pneumocystis pneumonia mice lung	GSE80975	0.360391	4.36207	0.00404956	0.0272425
inosine	non-cancer, primary human bronchial epithelial cells	GSE20936	0.729411	6.91164	0.0091285	0.0508621
formoterol	non-cancer, human bronchial airway epithelial BEAS-2B cells	GSE115830	-0.150792	2.57899	0.0102939	0.0508621
fulvestrant	non-cancer, hypoxia-induced pulmonary hypertension rat lung	GSE85618	-0.246601	9.05232	0.0147345	0.0654056
erlotinib	non-cancer, human bronchial epithelial cells, senescence	GSE100014	0.366357	4.50129	0.0150256	0.0654056
cisplatin	non-cancer, mice lung	GSE117167	-0.482185	11.1563	0.0234733	0.0956532
mometasone	non-cancer, human primary lung fibroblasts	GSE30242	0.0749726	5.09246	0.0717199	0.236203
simvastatin	non-cancer, mice lung	GSE1871	-0.545192	7.61598	0.157235	0.413521
sildenafil	non-cancer, mice lung	GSE128481	-0.174472	7.33587	0.181546	0.424612
isoniazid	non-cancer, mice lung	GSE92688	0.176248	5.42594	0.196162	0.439879
aspirin	non-cancer, human nasal epithelium	GSE124637	0.0793769	4.5603	0.231431	0.480365
losartan	non-cancer, mice lung	GSE33561	0.217567	9.49333	0.240182	0.480365
budesonide	non-cancer, human bronchial biopsies	GSE83233	-0.0840138	3.89005	0.395077	0.638644
dexamethasone	non-cancer, mice lung	GSE484	-0.552362	5.54965	0.395998	0.638644
estradiol	non-cancer, hypoxia-induced pulmonary hypertension rat lung	GSE85618	0.0881357	9.1139	0.405625	0.638644
simvastatin	non-cancer, mice lung	GSE14431	0.503338	8.59599	0.508886	0.753151
mepenzolate	non-cancer, COPD mice lung	GSE50836	0.106461	7.38341	0.566892	0.791654
fluticasone	non-cancer, human COPD patients bronchial biopsies	GSE36221	-0.0342923	4.10162	0.608218	0.81478
tamoxifen	non-cancer, mice lung	GSE92891	0.0604956	2.9978	0.659609	0.81478
dexamethasone	non-cancer, human pulmonary type II cells	GSE3306	0.199474	3.40983	0.670271	0.81478
flutamide	non-cancer, mice fetal lung	GSE18135	-0.0642345	6.55821	0.724574	0.837789
crizotinib	non-cancer, mice lung	GSE112466	-0.0113049	7.15645	0.858231	0.907272
dexamethasone	non-cancer, asthma mice lung	GSE132377	0.00510842	2.25369	0.938305	0.964369
imatinib	non-cancer, mice lung	GSE65011	-0.00826773	30.9137	0.964032	0.977238
gefitinib	cancer, PC9 cell line	GSE34228	0.904198	6.73437	1.9319e-08	1.42961e-06
gefitinib	cancer, HCC4006 cell line	GSE80802	0.617034	0.524896	9.70914e-08	3.59238e-06
apatinib	cancer, PC9 cell line	GSE129221	-0.888628	1.29885	1.66813e-07	4.11473e-06
erlotinib	cancer, cell lines, EGFR Mutant	GSE57156	1.86198	4.45222	0.000671138	0.00650629
nicotine	cancer, mice xenograft	GSE105445	-0.666399	7.87009	0.000703383	0.00650629
gefitinib	cancer, cell lines	GSE114647	2.14949	6.73428	0.000907014	0.00745767
actinomycin	cancer, A549 cell line	GSE6400	0.360391	4.36207	0.00404956	0.0272425
metformin	various, human, Fibroblast cell line	GSE95298	0.128211	3.0147	0.00827265	0.0508621
doxorubicin	cancer, U1690 cell line	GSE42531	-0.151654	2.57899	0.0103099	0.0508621
vorinostat	cancer, HCC827 cell line	GSE39292	0.133455	6.7825	0.0245596	0.0956532
acetylcysteine	cancer, mice tumor	GSE52594	-0.226737	10.1379	0.0486431	0.179979
gadolinium	cancer, A549 cell line	GSE2189	0.335473	5.85851	0.0686051	0.236203
pioglitazone	cancer, NCI-H2347 cell line	GSE59735	0.420534	3.23626	0.0734143	0.236203
belinostat	cancer, A549 cell line	GSE96649	-0.965601	1.40945	0.105931	0.326619
pemetrexed	cancer, cell line	GSE31986	-0.0725591	5.68212	0.149521	0.413521
trametinib	cancer, cell lines, HCT116	GSE78519	1.79769e+308	0	0.157612	0.413521
dexamethasone	cancer, A549 cell line	GSE17307	0.762808	2.82529	0.157616	0.413521
erlotinib	cancer, HCC827 cell line	GSE51212	0.040408	5.87529	0.162318	0.413521
erlotinib	cancer, cell lines, EGFR WT	GSE57156	0.11992	3.0754	0.167643	0.413521
trametinib	cancer, cell lines, Calu1	GSE78519	1.50176	0.136011	0.183616	0.424612
trametinib	cancer, cell lines, A375	GSE78519	1.79769e+308	0	0.207641	0.451925
bupropion	cancer, mice xenograft	GSE105445	0.176275	8.26926	0.238986	0.480365
trametinib	cancer, cell lines, PATU8902	GSE78519	1.7463	0.0544682	0.256665	0.499821
cisplatin	cancer, NCI-H460 cell line	GSE42172	-0.0729518	5.09119	0.281357	0.512378
dasatinib	cancer, cell lines	GSE69395	0.785037	5.06351	0.282462	0.512378
crizotinib	cancer, mice xenograft	GSE81261	-0.119002	7.14712	0.283885	0.512378
cisplatin	cancer, A549 cell line, sensitive	GSE108214	-0.150133	5.1362	0.37802	0.638644
metformin	various, human, epithelial cells	GSE95298	0.156274	2.94954	0.384491	0.638644
erlotinib	cancer, cell lines, mutant KRAS (G12S), wildtype EGFR	GSE57422	-0.166313	1.13151	0.404783	0.638644
gefitinib	cancer, PC9 cell line	GSE75602	0.85482	3.53713	0.442718	0.682523
prodigiosin	various	GSE118448	-1.78866	NA	0.504998	0.753151
cisplatin	cancer, A549 cell line, resistant	GSE108214	-0.0780903	4.91089	0.519724	0.75411
vinorelbine.cisplatin	cancer, human patients	GSE14814	0.0415501	3.40616	0.566996	0.791654
nicotine	cancer, NCI-H460 cell line	GSE42172	-0.0336955	5.12399	0.597676	0.81478
quinacrine	cancer, cell lines, mutant KRAS (G12S), wildtype EGFR	GSE57422	0.102796	1.34166	0.624255	0.81478
metformin	various, human, Cancer cell lines	GSE95298	0.0463387	4.03479	0.672877	0.81478
resveratrol	cancer, A549 cell line	GDS2966	-0.66468	4.02892	0.675789	0.81478
resveratrol	cancer, A549 cell line	GSE9008	-0.656654	4.02892	0.68024	0.81478
dexamethasone	cancer, A549 cell line	GSE104714	0.0935588	0.11282	0.682653	0.81478
estradiol	cancer, mice tumor	GSE61837	-0.0462826	8.11226	0.711668	0.835927
dexamethasone	cancer, A549 cell line	GSE96649	-0.201156	1.59967	0.736342	0.838297
belinostat	cancer, cell lines	GSE85979	-0.110686	5.53689	0.757035	0.848796
quinacrine	cancer, cell lines, mutant EGFR (L858R/T790M)	GSE57422	0.0529749	0.917572	0.783504	0.865363
palbociclib	cancer, H358 cell line	GSE130616	-0.135749	2.97879	0.816824	0.888896
erlotinib	cancer, cell lines, mutant EGFR (L858R/T790M)	GSE57422	0.0288815	0.900946	0.848593	0.907272
ceritinib	cancer, H3122 cell line	GSE81484	0.00456966	0.15194	0.911654	0.950174
cisplatin	cancer, U1810 cell line	GSE48244	-0.0015062	5.46967	0.994591	0.994591

## Sheet: B_DE_kidney
Table EV3B. drug-induced ACE2 differential expression results from collected GEO datasets of kidney
drug	comment	geo	log.fc	ave.expr	pval	padj
cisplatin	non-cancer, rat renal cortex	GSE87272	-1.15903	0.903653	6.7529e-07	2.36351e-05
probenecid	non-cancer, immortalized renal cortical cells	GSE45709	-0.610233	6.48481	7.66366e-05	0.00134114
cisplatin	non-cancer, mice kidney	GSE69652	0.286957	11.2957	0.00069055	0.00805641
vancomycin	non-cancer, mice kidney	GSE7793	0.932905	4.80814	0.00610721	0.0433938
vancomycin	non-cancer, mice kidney	GDS3435	0.890516	4.82445	0.00619912	0.0433938
cisplatin	non-cancer, mice kidney	GSE117167	-0.559007	10.7969	0.0215315	0.125601
pioglitazone	non-cancer, diabetic mice kidney glomeruli and kidney cortex	GSE123853	-0.912886	1.94768	0.035468	0.17734
captopril	non-cancer, mice kidney	GSE49323	0.44723	7.99157	0.0603986	0.252892
lithium	non-cancer, rat kidney	GSE116760	0.195977	1.07031	0.0668832	0.252892
rosiglitazone	non-cancer, diabetic mice kidney cortex	GSE139987	0.221567	4.69817	0.0912636	0.290384
sirolimus	non-cancer, rat kidney	GSE35048	-0.190417	8.78487	0.161799	0.404498
glucosamine	non-cancer, renal mesangial MES-13 cells	GDS1891	0.251343	6.72011	0.218174	0.461375
cyclosporine	non-cancer, rat kidney	GSE19366	0.0907109	6.62575	0.231352	0.461375
cinacalcet	non-cancer, mice kidney	GSE112831	0.268638	10.8147	0.236405	0.461375
losartan	non-cancer, mice kidney	GSE34552	0.154699	9.08888	0.370977	0.64921
diclofenac	non-cancer, beagle dog kidney	GSE100036	-0.449025	3.77992	0.41009	0.683484
pentobarbital	non-cancer, mice kidney	GSE105114	0.0649748	4.76339	0.474812	0.755383
phenolphthalein	non-cancer, rat renal cortex	GSE87264	0.12439	1.28252	0.553848	0.835137
glucosamine	non-cancer, mice mesangial cells	GSE2557	0.0905361	6.78448	0.604418	0.835137
dexamethasone	non-cancer, human podocytes	GSE80651	-0.388963	3.69968	0.612314	0.835137
metformin	non-cancer, mice kidney	GSE97074	0.0125072	-0.647691	0.642525	0.835137
phenylbutazone	non-cancer, rat renal cortex	GSE87265	0.0745525	0.937109	0.716501	0.864378
everolimus	non-cancer, podocytes in vitro	GSE66107	0.218303	6.31713	0.740895	0.864378
canagliflozin	non-cancer, human proximal tubular cell lines	GSE118337	-0.045051	5.19425	0.882969	0.986707
amodiaquine	non-cancer, mice kidney	GSE59437	0.0838177	5.8522	0.908819	0.986707
cisplatin	non-cancer, mice kidney	GSE48879	0.00740087	9.97236	0.953628	0.986707
enalapril	non-cancer, rat kidney cortex and kidney medulla	GSE134804	0.0127421	1.68348	0.972779	0.986707
tacrolimus	non-cancer, mice kidney	GSE102513	0.00221912	12.2442	0.986707	0.986707
pentamidine	cancer, 786-O cell line	GSE54709	-1.51296	3.05216	0.072255	0.252892
dasatinib	cancer, cell lines	GSE81235	0.393907	5.45077	0.125593	0.366313
leflunomide	cancer, Caki-2 cell line	GSE77433	-0.662793	11.4901	0.14225	0.382982
chloroquine	cancer, cell lines	GSE89766	-0.0859336	5.38586	0.237278	0.461375
sunitinib	cancer, human patients	GSE65615	0.119744	5.05336	0.330287	0.608423
caffeine	cancer, CCRCC cell lines	GSE20491	-0.0253681	6.79228	0.644248	0.835137
cisplatin	cancer, human patients	GSE25698	-0.54239	4.30224	0.717027	0.864378
